# Supplementary material for: Analyzing the Chinese landscape in anti-diabetic drug research: leading knowledge production institutions and thematic communities
Source: Chin Med. 2016 Mar 29;11:13. doi: 10.1186/s13020-016-0084-y (PMC4812608; doi:10.1186/s13020-016-0084-y)
Supplement: Supplementary file 1 — 10.1186/s13020-016-0084-y Information of 430 institutes. The region information and all centrality measurements of 430 institutes are clearly presented. [file 13020_2016_84_MOESM1_ESM.xlsx]

## Sheet: INFO of 430 institutes
No.	Institute	Region	Degree	Weighted Degree	Internal Weight	LEC	Betweenness	Closeness
1	Second Mil Med Univ	China	12	373	270	0.276139	1474.66	3.58824
2	Sun Yat Sen Univ	China	17	166	80	0.518072	4493.44	3.3
3	Chongqing Med Univ	China	8	128	104	0.1875	1869.33	3.38235
4	China Pharmaceut Univ	China	26	1311	1012	0.22807	7232.72	3.44118
5	Nanjing Tradit Chinese Medcine Univ	China	10	261	158	0.394636	1282.34	4.07647
6	Nanjing Forestry Univ	China	4	21	1	0.952381	0	4.38235
7	Chinese Acad Med Sci, Inst Mat Med	China	14	750	179	0.761333	500.456	3.89412
8	Chinese Acad Med Sci, Peking Union Med Coll Hosp	China	25	1101	324	0.705722	6401.74	3.27059
9	Hebei Med Univ	China	8	206	178	0.135922	227.998	3.56765
10	Hebei Profess Coll Chem & Pharmaceut Sci	China	4	7	None	None	0	4.25588
11	Hebei Univ Engn	China	4	7	None	None	0	4.25588
12	Taipei Med Univ	Taiwan	27	281	51	0.818505	1244.74	3.93235
13	Natl Tsing Hua Univ	Taiwan	17	133	10	0.924812	236.595	3.98824
14	Natl Hlth Res Inst	Taiwan	17	395	189	0.521519	568.049	3.98824
15	Chang Gung Medical Foundation	Taiwan	31	1257	1073	0.14638	4578.52	3.80882
16	Xuzhou Med Coll	China	5	184	124	0.326087	339	4.42941
17	Shanghai Jiao Tong Univ	China	29	1756	1457	0.170273	8300.32	3.02941
18	China Med Univ	Taiwan	38	254	55	0.783465	2809.86	3.93235
19	Univ Taipei	Taiwan	6	30	10	0.666667	0	4.72647
20	Natl Ping Tung Univ Educ	Taiwan	6	14	6	0.571429	0	4.72647
21	Fourth Mil Med Univ	China	10	482	406	0.157676	1788.12	3.72647
22	Roche R&D China Co Ltd	China	2	3	3	0	0	0
23	Beijing Inst Technol	China	5	174	122	0.298851	2	1
24	Peking Univ	China	28	556	441	0.206835	21523.7	2.72941
25	Univ Hong Kong	Hong Kong	13	198	115	0.419192	3317.24	3.47059
26	BGI Shenzhen	China	3	6	3	0.5	0	4.46765
27	Fudan Univ	China	24	783	566	0.277139	10980.4	2.96176
28	Chung Hwa Univ Med Technol	Taiwan	8	65	9	0.861538	27.2914	4.68529
29	Shin Kong Wu Ho Su Mem Hosp	Taiwan	10	34	1	0.970588	21.6993	4.53235
30	Chi Mei Medical Foundation	Taiwan	19	123	31	0.747967	2179.97	4.15882
31	Natl Cheng Kung Univ	Taiwan	10	105	13	0.87619	51.3772	4.66176
32	Jilin Univ	China	10	632	496	0.21519	1661.71	4.36471
33	Changchun Univ Chinese Med	China	3	18	3	0.833333	0	5.36176
34	Shandong Provincial Hospital	China	5	142	112	0.211268	339	4.74412
35	Huazhong Univ Sci & Technol	China	11	566	491	0.132509	1650.12	4.63824
36	Tianjin Univ Tradit Chinese Med	China	7	29	7	0.758621	356.728	4.26176
37	Beijing Univ Chinese Med	China	8	50	11	0.78	1506.55	3.58529
38	Tianjin Agr Univ	China	1	7	None	None	0	1
39	Nankai Univ	China	3	73	66	0.0958904	0	1
40	Minzu Univ China	China	2	15	15	0	0	0
41	Shenyang Pharmaceut Univ	China	12	208	147	0.293269	2938.15	3.93824
42	Chengdu Univ Tradit Chinese Med	China	3	3	1	0.666667	0	6.82647
43	Nanjing Univ	China	16	196	119	0.392857	1458.88	3.54706
44	PLA Gen Hosp	China	16	324	169	0.478395	4045.32	3.5
45	PLA Military Academy of Medical Sciences	China	6	144	36	0.75	0	4.48235
46	Tianjin Med Univ	China	9	62	23	0.629032	456.092	4.43824
47	Tianjin Endocrinol Inst	China	4	20	None	None	0	4.48235
48	BoAi Hosp	China	4	20	None	None	0	4.48235
49	Chinese Acad Sci, Shanghai Inst Mat Med	China	18	690	424	0.385507	3152.98	3.50588
50	Tongji Univ	China	9	88	37	0.579545	196.383	3.64412
51	Chinese Univ Hong Kong	Hong Kong	12	707	559	0.209335	1251.49	3.71765
52	Kaohsiung Med Univ	Taiwan	9	53	28	0.471698	677	4.55882
53	Natl Taiwan Univ	Taiwan	28	502	137	0.727092	9997.6	3.21176
54	SunWay Biotechnol Co	Taiwan	1	4	None	None	0	4.20882
55	Zhejiang Univ	China	11	397	342	0.138539	1554.89	3.78529
56	Taipei City Hosp	Taiwan	16	109	6	0.944954	614.012	3.98824
57	Taipei Vet Gen Hosp	Taiwan	21	1112	305	0.725719	622.839	3.85882
58	Natl Yang Ming Univ	Taiwan	27	1539	559	0.636777	1222.43	3.84118
59	Jinhua Guangfu Tumour Hosp	China	3	19	1	0.947368	0	4.7
60	Wenzhou Med Coll	China	8	450	332	0.262222	1455.85	3.70294
61	China State Inst Pharmaceut Ind	China	3	24	3	0.875	0	3.95882
62	Shimadzu China Co Ltd	China	2	24	None	None	0	4.26471
63	Xi An Jiao Tong Univ	China	15	137	89	0.350365	3043.31	3.35294
64	Pentian Pharmaceut Co	China	0	0	None	None	0	0
65	Shanghai Normal Univ	China	3	25	1	0.96	0	4.50294
66	South Cent Univ Nationalities	China	2	30	30	0	0	0
67	I Shou Univ	Taiwan	13	54	2	0.962963	173.525	4.10588
68	Tianjin Fifth Cent Hosp	China	3	11	3	0.727273	0	3.72647
69	Pingtung Christian Foundation	Taiwan	3	5	1	0.8	0	5.55588
70	Tianjin Inst Pharmaceut Res	China	5	46	18	0.608696	15.7467	5.24118
71	Third Peoples Hosp	China	2	15	15	0	0	0
72	PLA Beijing Mil Gen Hosp	China	3	50	45	0.1	0	4.49706
73	Xian Med Univ	China	4	18	3	0.833333	0	4.34706
74	Cardinal Tien Hosp	Taiwan	4	9	None	None	0	4.88529
75	Fu Jen Catholic Univ	Taiwan	16	128	53	0.585938	79.7779	4.48529
76	Tri Serv Gen Hosp	Taiwan	16	98	50	0.489796	138.503	3.99412
77	Buddhist Tzu Chi Gen Hosp	Taiwan	9	65	16	0.753846	95.6068	4.06765
78	Chongqing Kerui Pharmaceut Co Ltd	China	2	4	None	None	0	1
79	Chengdu Med Coll	China	4	9	3	0.666667	0	1
80	Chengdu Shangke Pharmaceut Co Ltd	China	2	4	None	None	0	1
81	E China Univ Sci & Technol	China	4	78	34	0.564103	52.8543	4.07353
82	Anhui Med Univ	China	9	229	110	0.519651	3161.1	3.64118
83	Yuhuangding Hosp Yantai City	China	1	9	None	None	0	4.81176
84	Shandong Univ	China	16	185	71	0.616216	4117.95	3.81471
85	Qingdao Municipal Hosp	China	4	49	29	0.408163	28.6261	4.32941
86	Qingdao Univ	China	10	69	36	0.478261	585.957	3.47353
87	Fuzhou Gen Hosp Nanjing Mil Reg	China	3	10	6	0.4	0	4.48235
88	Fujian Med Univ	China	8	68	51	0.25	678.608	3.48529
89	Cent S Univ	China	14	725	614	0.153103	3653.92	4.34706
90	Cheng Hsin Gen Hosp	Taiwan	4	31	None	None	0	4.45882
91	Acad Sinica	Taiwan	13	93	13	0.860215	3057.94	3.60882
92	Min Sheng Gen Hosp	Taiwan	6	52	9	0.826923	0	4.45882
93	Northeast Forestry Univ	China	2	134	134	0	0	0
94	Zhengzhou Univ	China	7	99	38	0.616162	689.589	4
95	Jiangsu Univ	China	5	40	26	0.35	577.469	4.45588
96	Tianjin Med Univ Gen Hosp, Tianjin Neurol Inst, Tianjin	China	2	5	None	None	0	5.43235
97	Beijing Inst Pharmacol & Toxicol	China	6	67	32	0.522388	2602.28	3.74118
98	Chinese Acad Sci, SIBS, Inst Nutr Sci	China	13	66	8	0.878788	2396.46	3.51765
99	China National Center For Food Safety Risk Assessment	China	4	15	1	0.933333	0	4.28235
100	China Med Univ	China	9	82	36	0.560976	2507.01	3.93235
101	Natl Taiwan Hosp	Taiwan	25	309	64	0.79288	641.653	3.88824
102	Tajen Univ	Taiwan	5	48	28	0.416667	40.2906	4.64706
103	Wuhan Univ Sci & Technol	China	3	16	None	None	12.127	5.09412
104	Wuhan Univ	China	10	188	122	0.351064	2114.13	4.19706
105	Hubei Ctr Dis Control & Prevent	China	2	6	None	None	0	5.19118
106	Wuhan Inst Biotechnol	China	3	31	1	0.967742	0	5.63529
107	Zhejiang Chinese Med Univ	China	7	48	6	0.875	1068.25	3.83529
108	Hunan Normal Univ	China	4	70	51	0.271429	465.488	4.30294
109	Jiangxi Sci & Technol Normal Univ	China	3	12	10	0.166667	0	1
110	Shanghai Sixth Peoples Hosp	China	4	7	None	None	0	3.53235
111	Novartis Pharmaceut Co Ltd (China)	China	6	14	None	None	475.415	3.33235
112	Bristol Myers Squibb Co	China	1	2	None	None	0	3.72647
113	Capital Med Univ	China	16	298	193	0.352349	4485.77	3.19412
114	Siping Cent Hosp	China	7	29	10	0.655172	269.358	4.35588
115	Jilin Zhongke Bioengn Co Ltd	China	2	6	None	None	0	4.96176
116	Guangdong Gen Hosp	China	6	64	34	0.46875	1291.72	4.16765
117	Nanjing Mil Command, Nanjing Gen Hosp	China	3	67	17	0.746269	0	5.42647
118	Chinese Acad Med Sci, Fuwai Hosp	China	6	277	136	0.509025	325.295	4.12647
119	Southeast Univ	China	3	125	123	0.016	0	5.57059
120	Harbin Med Univ	China	11	597	547	0.0837521	2428.37	3.99412
121	Shaanxi Prov Peoples Hosp	China	3	25	10	0.6	0	4.72353
122	Jianghan Univ	China	1	7	None	None	0	5.63529
123	Shandong Wanjie Med Univ	China	2	8	None	None	0	4.93235
124	Liaoning Univ TCM	China	4	33	15	0.545455	0	4.93235
125	Taichung Vet Gen Hosp	Taiwan	25	237	27	0.886076	569.39	3.97059
126	Natl Def Med Ctr	Taiwan	13	72	15	0.791667	92.6853	4.50882
127	Ctr Drug Evaluat	Taiwan	11	27	1	0.962963	23.6333	4.05
128	Inner Mongolia Univ	China	2	10	10	0	0	0
129	Third Mil Med Univ	China	4	267	248	0.071161	339	4.37353
130	Zhejiang Hosp	China	2	28	None	None	17.381	4.33529
131	Guangzhou Med Univ	China	4	278	206	0.258993	0	6.14706
132	Weifang Med Univ	China	3	187	161	0.139037	0	1
133	Weifang Peoples Hosp	China	1	26	None	None	0	1
134	Tsinghua Univ	China	3	11	6	0.454545	0	5.55588
135	Chinese Acad Med Sci, Diabet Res Ctr	China	4	39	3	0.923077	0	4.26471
136	Jiangsu Chia Tai Tianqing Pharmaceut Co Ltd	China	3	11	1	0.909091	0	4.43824
137	Cent Hosp Xuhui Dist	China	3	55	37	0.327273	0	4.50294
138	Consun Pharmaceut Grp	China	4	49	8	0.836735	339	5.06765
139	China Ji Liang Univ	China	3	21	15	0.285714	0	1.5
140	Jiangnan Univ	China	4	22	4	0.818182	1	1
141	Sichuan Univ	China	9	363	320	0.118457	2018	5.82941
142	Shanghai Univ Chinese Med	China	7	186	124	0.333333	128.243	3.74412
143	Jilin Agr Univ	China	6	162	50	0.691358	814.968	4.37059
144	Nanjing Agr Univ	China	2	9	9	0	0	0
145	Chinese Acad Med Sci, Inst Biomed Engineering	China	4	17	1	0.941176	0	4.05294
146	Sijhih Cathay Gen Hosp	Taiwan	7	76	21	0.723684	121.395	4.11765
147	309th Hosp PLA	China	3	15	10	0.333333	0	4.49706
148	Guangxi Bot Garden Med Plants	China	4	21	3	0.857143	0	4.57647
149	Baotou Med Coll	China	5	28	6	0.785714	339	4.57353
150	Heilongjiang Univ Chinese Med	China	2	20	20	0	0	0
151	Youjiang Med Univ Nationalities	China	2	5	None	None	0	6.11471
152	Guangxi Med Univ	China	7	38	8	0.789474	893.751	5.12059
153	Guilin Med Univ	China	2	5	None	None	0	6.11471
154	Guangxi Inst Chinese Med & Pharmaceut Sci	China	5	32	3	0.90625	1120.23	4.37647
155	Guangxi Univ Chinese Med	China	4	18	3	0.833333	0	5.28824
156	Shenzhen Zhongshan Inst Reprod Med & Genet	China	3	5	None	None	0	6.76176
157	Jinan Univ	China	7	48	34	0.291667	1011	5.77059
158	Dawnlight Biotech Co	China	3	5	None	None	0	6.76176
159	Guangdong Univ Technol	China	5	12	3	0.75	0	6.76176
160	Soochow Univ	China	17	125	71	0.432	2748.48	3.47353
161	Henan Univ Tradit Chinese Med	China	2	45	45	0	0	0
162	Linyi Peoples Hosp	China	2	7	None	None	0	3.71471
163	Lanzhou Univ	China	8	77	43	0.441558	1685	4.77647
164	Huaqiao Univ	China	3	12	3	0.75	0	5.77353
165	Fujian Univ Tradit Chinese Med	China	7	101	24	0.762376	409.756	4.00588
166	Shanghai Inst Pharmaceut Ind	China	4	97	55	0.43299	0	4.25588
167	Ouyang Hosp	China	4	10	None	None	0	3.72353
168	Hubei Univ Sci & Technol	China	4	71	55	0.225352	676	4.01471
169	Northwest A&F Univ	China	4	24	10	0.583333	0	4.19412
170	Jinhua Polytechnic	China	1	4	None	None	0	4.78235
171	Natl Chung Hsing Univ	Taiwan	17	159	54	0.660377	364.383	3.92647
172	Taipei Med Univ Hosp	Taiwan	8	62	6	0.903226	15.1426	4.78235
173	Chongqing Technol & Business Univ	China	3	29	7	0.758621	0	1
174	Chongqing Univ	China	3	44	22	0.5	0	1
175	Yanbian Univ	China	0	0	None	None	0	0
176	Hefei Univ Technol	China	4	30	18	0.4	117.448	4.32353
177	Hong Kong Univ Sci & Technol	Hong Kong	3	3	1	0.666667	0	1
178	China Acad Chinese Med Sci, Inst Chinese Mat Med	China	4	11	None	None	227.776	3.94118
179	Jiangxi Univ Tradit Chinese Med	China	4	42	21	0.5	0	4.16471
180	Natl Chiayi Univ	Taiwan	2	28	28	0	0	0
181	Shaanxi Univ Chinese Med	China	1	10	None	None	0	4.72353
182	Second Hosp Xiamen	China	1	5	None	None	0	5.36176
183	Guangdong Med Coll	China	7	33	11	0.666667	2050.66	4.79412
184	Chinese Acad Sci, Inst Chem	China	4	19	1	0.947368	0	4.48529
185	Chinese Acad Sci, Dalian Inst Chem Phys	China	7	93	35	0.623656	551.681	4.06471
186	Dalian Med Univ	China	10	94	55	0.414894	1046.39	3.73529
187	Zunyi Med Coll	China	7	27	6	0.777778	770.072	4.41765
188	Shenzhen ENT Inst	China	5	116	28	0.758621	0	4.60588
189	Guangzhou Univ Chinese Med	China	10	204	58	0.715686	1468.38	3.69412
190	Dongguan Math Engn Acad Chinese Med	China	6	45	3	0.933333	201.573	4.14118
191	Guiyang Med Coll	China	1	6	None	None	0	4.78235
192	Harbin Inst Technol	China	3	7	1	0.857143	0	5.77353
193	China Japan Friendship Hosp	China	9	40	28	0.3	2649.79	3.21471
194	Quintiles Greater China Ltd	China	0	0	None	None	0	0
195	Gan Prov Hosp	China	4	13	1	0.923077	0	5.34118
196	Cang Zhou Integrated Tradit & Western Med Hosp	China	2	7	None	None	0	5.34118
197	Lees Gen Hosp	Taiwan	7	12	None	None	0	4.80588
198	En Chu Kong Hosp	Taiwan	7	12	None	None	0	4.80588
199	Da Yeh Univ	Taiwan	12	45	7	0.844444	17.9749	4.72647
200	Southern Med Univ	China	5	88	64	0.272727	676	5.15294
201	Guangdong Cardiovasc Inst	China	4	100	28	0.72	0	6.14706
202	BCHT Biopharm Co Ltd	China	1	9	None	None	0	5.36176
203	Peoples Hosp Xinjiang Uygur Autonomous Reg,	China	2	28	28	0	0	0
204	PLA Second Artillery Force, Gen Hosp	China	1	8	None	None	0	4.49706
205	Jingchu Univ Technol	China	1	11	None	None	0	5.19412
206	Dalian Univ	China	5	27	7	0.740741	251.483	3.56471
207	Taishan Med Univ	China	2	45	45	0	0	0
208	Shandong Jiaotong Univ	China	4	9	3	0.666667	0	3.95588
209	Cent Hosp Xianning	China	2	19	None	None	339	5.00588
210	Wenzhou Third Peoples Hosp	China	1	7	None	None	0	4.7
211	Ningxia Med Univ	China	8	35	2	0.942857	1937.28	3.37353
212	Beijing N&N Genetech Co	China	3	13	None	None	0	3.62647
213	Boehringer Ingelheim Int Trading Shanghai Co Ltd	China	1	1	None	None	0	3.95882
214	Health Welfare Ministry, Food Drug Adm	Taiwan	2	15	15	0	0	0
215	Yangzhou Vocat Coll Environm Resources	China	3	13	None	None	11.3942	4.53529
216	Nanjing Med Univ	China	7	188	146	0.223404	112.928	4.17059
217	China Astronaut Res & Training Ctr	China	1	1	None	None	0	1
218	Kunming Med Univ	China	1	1	None	None	0	1
219	Wuhan Huanghelou Flavors & Fragrances Co Ltd	China	4	15	1	0.933333	0	1
220	Hubei Univ Chinese Med	China	4	30	10	0.666667	0	1
221	China Tobacco Hubei Ind Corp	China	4	15	1	0.933333	0	1
222	Chang Jung Christian Univ	Taiwan	13	62	4	0.935484	522.304	4.03824
223	Asia Univ	Taiwan	9	15	None	None	137.785	4.05588
224	Hsing Wu Coll	Taiwan	5	9	None	None	0	4.77059
225	Taiwan Landseed Hosp	Taiwan	7	35	10	0.714286	0	4.77059
226	Natl Cent Univ	Taiwan	5	9	None	None	0	4.77059
227	S China Univ Technol	China	2	1	1	0	0	0
228	Chinese Acad Sci, Tech Inst Phys & Chem	China	3	27	15	0.444444	0	1.8
229	Chinese Acad Sci, Grad Univ	China	7	23	2	0.913043	7	1
230	Chinese Acad Sci, S China Sea Inst Oceanol	China	3	7	None	None	0	1.4
231	Guangdong Inst Microbiol	China	5	22	6	0.727273	0	1.4
232	Ctr Dis Control & Prevent Guangdong Prov	China	5	13	1	0.923077	0	1.4
233	Beijing Inst Drug Control	China	3	18	6	0.666667	0	1.66667
234	Zhengzhou 2nd People Hosp	China	1	9	None	None	0	4.99706
235	Zhejiang Gongshang Univ	China	2	6	6	0	0	0
236	Taian City Cent Hosp	China	2	4	None	None	0	4.80882
237	Fourth Peoples Hosp Jinan City	China	4	9	3	0.666667	0	4.80882
238	Gen Hosp Shenyang Mil Reg	China	1	7	None	None	0	4.58529
239	Gansu Prov Peoples Hosp	China	3	5	1	0.8	0	5.77353
240	Chung Shan Med Univ Hosp	Taiwan	12	40	3	0.925	23.2935	4.04412
241	Chung Shan Med Univ	Taiwan	18	96	11	0.885417	5129.02	3.30588
242	Natl Taiwan Ocean Univ	Taiwan	6	6	1	0.833333	0	4.19706
243	Yunnan Acad Agr Sci	China	3	15	10	0.333333	0	1
244	Kuming Tiankang Sci & Technol Ltd Co	China	1	5	None	None	0	1
245	Cent Taiwan Univ Sci & Technol	Taiwan	7	36	2	0.944444	3.90447	4.85588
246	Natl Hlth Insurance Admin	Taiwan	6	25	1	0.96	0	4.85882
247	Yantai Univ	China	3	6	3	0.5	0	5.77353
248	Heilongjiang Prov Hosp	China	1	4	None	None	0	4.99118
249	Hunan Agr Univ	China	5	51	11	0.784314	339	5.33529
250	State Adm Tradit Chinese Med	China	4	40	10	0.75	0	5.33824
251	Chinese Acad Sci, Guangzhou Inst Biomed Health	China	2	3	3	0	0	0
252	Shanghai Hengrui Pharmaceut Co Ltd	China	3	11	1	0.909091	0	4.50294
253	Xiangnan Univ	China	1	5	None	None	0	5.07647
254	Univ S China	China	9	280	209	0.253571	2699.55	4.07941
255	Taiwan Agr Res Inst	Taiwan	3	7	None	None	0	5.02059
256	Yangzhou Univ	China	15	65	30	0.538462	1228.54	3.64706
257	Asia Pacific Clinical Nutrition Society(APCNS)	China	1	6	None	None	0	4.78235
258	Shandong Acad Med Sci	China	3	20	10	0.5	0	4.81176
259	Binzhou Med Univ	China	3	28	25	0.107143	0	1
260	Binzhou Peoples Hosp	China	1	3	None	None	0	1
261	Beidaihe Sanat Beijing Mil Area	China	2	4	None	None	0	4.45588
262	Xinjiang Med Univ	China	3	8	3	0.625	0	1
263	Taipei Sports Univ	Taiwan	3	10	6	0.4	0	1
264	Beijing Neurosurg Inst	China	5	21	1	0.952381	0	3.80882
265	Shanxi Med Univ	China	4	31	22	0.290323	2331	4.86765
266	Aerosp Ctr Hosp	China	3	35	None	None	0	4.01471
267	Xinxiang Med Univ	China	3	19	15	0.210526	0	1
268	Wannan Med Univ	China	4	11	1	0.909091	0	4.63529
269	Anqing Med & Pharmaceut Coll	China	2	6	None	None	0	4.63529
270	Chinese Acad Sci, R&D Ctr Marine Biotechnol	China	3	10	6	0.4	0	4.50294
271	Wenzhou Univ	China	5	8	2	0.75	676	4.75882
272	Nanchang Univ	China	4	18	None	None	1135.81	3.77353
273	Longyan Univ	China	2	21	21	0	0	0
274	Univ Macau	Macao	9	107	28	0.738318	423.04	3.90294
275	Nanjing Univ Sci & Technol	China	6	50	2	0.96	14.3552	3.91471
276	Liaocheng Peoples Hosp	China	4	18	6	0.666667	0	4.10294
277	Southwest Univ	China	3	128	116	0.09375	0	4.43824
278	Ruttonjee & Tang Shiu Kin Hosp	Hong Kong	6	13	1	0.923077	0	4.22941
279	United Christian Hosp	Hong Kong	6	13	1	0.923077	0	4.22941
280	Pamela Youde Nethersole Eastern Hosp	Hong Kong	6	13	1	0.923077	0	4.22941
281	Suzhou Hlth Coll	China	3	10	6	0.4	0	1
282	Henan Prov Inst Food & Drug Control	China	1	4	None	None	0	1
283	Natl Kaohsiung Univ Hosp & Tourism	Taiwan	2	3	None	None	0	4.92647
284	Tung Fang Design Univ	Taiwan	2	3	None	None	0	4.92647
285	Cent Hosp Yiyang	China	3	6	None	None	0	5.07059
286	Hunan Univ Chinese Med	China	5	17	1	0.941176	0	5.07059
287	First Peoples Hosp Chenzhou	China	5	11	1	0.909091	0	5.07059
288	Chinese Ctr Dis Control & Prevent	China	2	1	1	0	0	0
289	Shanghai Clin Ctr Diabet	China	5	348	213	0.387931	0	4.02059
290	Huayang Hlth Ctr	China	3	12	None	None	0	4.02059
291	Caoyang Hlth Ctr	China	3	12	None	None	0	4.02059
292	Peking Univ First Hosp	China	0	0	None	None	0	0
293	Health Welfare Ministry, Ctr Dis Control	Taiwan	2	14	None	None	0	4.19118
294	Yanan Univ	China	4	19	13	0.315789	0	3.79118
295	Tung Wah Eastern Hosp	Hong Kong	3	5	1	0.8	0	4.71471
296	Jiangsu Inst Nucl Med	China	1	7	None	None	0	5.63529
297	Chinese Acad Sci, Shanghai Inst Organ Chem	China	2	14	None	None	0	4.36176
298	City Univ Hong Kong	Hong Kong	4	14	6	0.571429	0	4.35294
299	E China Normal Univ	China	2	70	70	0	0	0
300	Hubei Univ Med	China	4	16	4	0.75	2656	3.91176
301	Health Welfare Ministry, Jianan Mental Hosp	Taiwan	6	26	None	None	0	4.11176
302	Shandong Univ Tradit Chinese Med	China	2	3	None	None	0	4.45294
303	Qiqihar Med Univ	China	6	44	16	0.636364	502.312	4.17353
304	Changhua Christian Hosp	Taiwan	19	70	3	0.957143	602.263	3.95
305	Daiichi Sankyo Pharmaceut Shanghai Co Ltd	China	4	5	None	None	0	3.32647
306	Chengdu Mil Gen Hosp	China	3	36	28	0.222222	0	5.37059
307	Yanshan Univ	China	2	5	None	None	0	1
308	Xichang Coll	China	4	14	6	0.571429	0	1
309	Jilin Agr Sci & Technol	China	2	5	None	None	0	1
310	Shandong Med Coll	China	3	9	None	None	345.586	3.97941
311	Shenyang Agr Univ	China	1	4	None	None	0	4.93529
312	Taipei Phys Educ Coll	Taiwan	1	4	None	None	0	1
313	Chinese Hypertens League	China	2	15	None	None	0	4.63824
314	Kaomei Coll Hlth Care & Management	Taiwan	2	5	None	None	0	4.22059
315	Tradit Chinese Med Hosp Yuhang Dist	China	1	6	None	None	0	4.78235
316	Hebei Univ	China	4	15	1	0.933333	0	5.07353
317	Anhui Def Vacat Coll	China	2	7	None	None	0	4.63529
318	Chaoyang Dist Ctr Dis Control & Prevent	China	1	4	None	None	0	3.72647
319	Shanghai Inst Technol	China	1	5	None	None	0	4.50294
320	Zhejiang Univ Technol	China	3	20	16	0.2	0	1
321	Hunan Univ	China	1	4	None	None	0	1
322	Yanbian Univ Hosp	China	0	0	None	None	0	0
323	China Roadway 20 Bur Grp Co LTD	China	2	6	None	None	0	4.34706
324	Universal Eye Ctr	Taiwan	1	14	None	None	0	4.80588
325	Xijing Hospital, Fourth Military Medical University	China	0	0	None	None	0	0
326	Natl Appl Res Labs	Taiwan	4	9	1	0.888889	0	4.85588
327	Beijing Union Med Coll Hosp	China	4	16	4	0.75	0	3.57941
328	Third Hosp Mianyang	China	3	21	3	0.857143	0	6.82647
329	Wuxi First Peoples Hosp	China	2	4	None	None	0	3.95882
330	China Med Univ Hosp	Taiwan	8	69	16	0.768116	0	4.07941
331	NW Polytech Univ	China	3	19	1	0.947368	0	4.72353
332	Macau Univ Sci & Technol	Macao	3	53	21	0.603774	0	6.06471
333	N China Pharmaceut Grp Corp	China	5	86	6	0.930233	0	4.26176
334	Hebei Normal Univ	China	5	45	1	0.977778	0	4.26176
335	Liaoning Univ	China	2	6	None	None	0	4.93235
336	Jining Med Coll	China	4	20	10	0.5	0	4.93235
337	Henan Pro Hlth Dept Clin Lab Cen	China	1	3	None	None	0	4.99706
338	TangShan Normal Univ	China	2	10	None	None	1	1
339	Hebei United Univ	China	3	36	28	0.222222	0	1.5
340	N China Coal Med Univ	China	3	3	1	0.666667	0	1.5
341	Pao Chien Hosp	Taiwan	2	15	None	None	0	4.88235
342	Zhongshan Hosp	China	3	39	15	0.615385	0	3.95882
343	Beijing HuiLongGuan Hosp	China	3	10	6	0.4	0	1
344	First Hosp Wuhan	China	2	6	None	None	0	5.09706
345	Beijing Green Technol & Nat Biotechnol Co Ltd	China	1	4	None	None	0	5.45294
346	Caritas Med Ctr	Hong Kong	3	3	1	0.666667	0	1
347	Queen Mary Hosp	Hong Kong	3	30	28	0.0666667	0	1
348	Hosp Tradit Chinese Med Nanjing	China	3	11	1	0.909091	0	4.43824
349	Wuhan Inst Phys Educ	China	3	10	6	0.4	0	6.82647
350	Meiho Univ	Taiwan	7	17	1	0.941176	0	4.56471
351	Kaohsiung Generat Hosp	Taiwan	5	9	None	None	0	4.56471
352	WuXi AppTec Co Ltd	China	2	12	None	None	0	4.42353
353	Xiangyang No 1 Peoples Hosp	China	3	9	3	0.666667	0	5.19412
354	Zhanjiang Normal Univ	China	3	20	10	0.5	0	6.33235
355	Beijing Hypertens Federat	China	3	11	1	0.909091	0	4.49706
356	Peoples Hosp Shiyan City	China	1	5	None	None	0	5.63529
357	Chinese Acad Med Sci, Inst Lab Anim Sci	China	5	84	21	0.75	0	4.14118
358	Dalian Municipal Cent Hosp	China	3	15	None	None	0	4.14118
359	PegBio Co Ltd	China	3	18	6	0.666667	0	4.02647
360	Zhejiang Acad Agr Sci	China	2	21	21	0	0	0
361	Liaoning Satellite Biotechnol Prod Res Inst Ltd C	China	1	6	None	None	0	4.93529
362	Chinese Acad Sci, Med Image Proc Grp	China	1	3	None	None	0	1
363	Xidian Univ	China	3	6	3	0.5	0	1
364	Xiamen Univ	China	3	63	36	0.428571	0	5.00294
365	Affiliated Hosp 1, Xinjiang Med Univ	China	3	15	10	0.333333	0	1
366	Egret Pharma Shanghai Ltd	China	4	129	83	0.356589	339	4.02059
367	BioDuro Co	China	1	8	None	None	0	4.43824
368	Chinese Acad Trop Agr Sci	China	5	9	None	None	0	3.85588
369	Chinese Acad Sci, Grad Sch, Shanghai	China	8	30	2	0.933333	486.711	3.81765
370	Ocean Univ China	China	5	9	None	None	0	3.85588
371	Crown Biosci Taigang Inc	China	0	0	None	None	0	0
372	Natl Inst Metrol	China	2	12	None	None	0	1.33333
373	Beijing BIT&GY Pharmaceut R&D	China	4	42	6	0.857143	0	1.33333
374	Wuxi Hosp Maternal & Child Hlth Care	China	2	4	None	None	0	4.46765
375	Changshu Leiyunshang Pharmaceut Co Ltd	China	2	4	None	None	0	4.46765
376	Chongqing Pharmaceut Res Inst Co Ltd	China	3	3	1	0.666667	0	6.82647
377	Health Welfare Ministry, Natl Res Inst Chinese Med	Taiwan	3	41	21	0.487805	0	4.83824
378	China Agr Univ	China	1	4	None	None	0	1
379	Xuzhou Normal Univ	China	3	10	6	0.4	0	1
380	Huazhong Agr Univ	China	2	6	6	0	0	0
381	Xianning Univ	China	3	36	28	0.222222	0	6.00294
382	Health Welfare Ministry, Fong Yuan Hosp	Taiwan	2	4	None	None	0	4.92647
383	Chaoyang Univ Technol	Taiwan	2	15	15	0	0	0
384	Navy Gen Hosp	China	1	19	None	None	0	3.95882
385	Jilin Prod Qual Supervis Inspect	China	3	33	1	0.969697	0	5.36176
386	HuaShan Hosp	China	0	0	None	None	0	0
387	Xihua Univ	China	2	6	None	None	0	6.82353
388	Di Ao Pharmaceut Grp	China	4	11	1	0.909091	0	6.82353
389	Natl Chiao Tung Univ	Taiwan	3	17	None	None	0	4.96471
390	Qingdao Agr Univ	China	0	0	None	None	0	0
391	Dalian Univ Technol	China	6	73	60	0.178082	339	3.62353
392	Yulin Normal Coll	China	1	9	None	None	0	5.34412
393	Chinese Acad Sci, CIOC	China	3	27	3	0.888889	0	5.01765
394	Jente Jr Coll Med Nursing & Management	Taiwan	3	13	None	None	6.61843	4.83529
395	Sinoasis Pharmaceut Inc	China	2	3	None	None	0	5.77941
396	Jiangsu Simcere Pharmaceut R&D Co Ltd	China	1	8	None	None	0	4.43824
397	Second Affiliated Hosp Xuzhou Med Coll	China	7	11	None	None	0	3.85
398	Nantong Univ	China	9	17	6	0.647059	0	3.85
399	First Peoples Hosp Lianyungang	China	7	11	None	None	0	3.85
400	Second Peoples Hosp Changzhou	China	7	11	None	None	0	3.85
401	Anhui Prov Hosp	China	1	3	None	None	0	4.63824
402	Chinese Acad Sci, Xinjiang Inst Ecol & Geog	China	1	2	None	None	0	1.8
403	GlaxoSmithKline China R&D Co	China	4	19	1	0.947368	0	4.43235
404	Capital Inst Pediat	China	2	3	None	None	0	5.75294
405	Jiangxi Normal Univ	China	2	3	None	None	0	5.75294
406	Gen Hosp Daqing Oil Field	China	3	9	None	None	0	4.42059
407	Gansu Prov Acad Tradit Chinese Med	China	1	6	None	None	0	5.77353
408	Wuxi 2 Peoples Hosp	China	3	18	6	0.666667	0	1.5
409	Shanghai Mental Hlth Ctr	China	2	15	15	0	0	0
410	Shandong Shierming Eye Hosp	China	1	3	None	None	0	4.81176
411	Nestle Beijing R&D Ctr	China	3	3	None	None	0	3.99706
412	Yuanpei Univ	Taiwan	4	13	None	None	0	4.89706
413	Wang Fang Hosp	Taiwan	6	25	1	0.96	0	4.89706
414	Urumqi Gen Hosp	China	1	6	None	None	0	4.72353
415	Jiangsu Prov & Chinese Acad Sci, Inst Bot	China	2	36	36	0	0	0
416	Mackay Mem Hosp	Taiwan	2	5	None	None	0	4.92647
417	Ind Inst Zhuzhou Natl Level Hi Tech & Ind Dev Zon	China	4	6	None	None	0	5.33529
418	Huaihua Coll	China	4	6	None	None	0	5.33529
419	Changsha Med Coll	China	4	6	None	None	0	5.33529
420	Changsha Univ Sci & Technol	China	6	15	3	0.8	0	5.33529
421	Anim Technol Inst Taiwan	Taiwan	1	14	None	None	0	4.98529
422	Dalian SEM Bioengineer & Biotech Ltd	China	1	10	None	None	0	4.62059
423	Shandong Agr Univ	China	2	21	21	0	0	0
424	I Lan Hosp	Taiwan	4	21	3	0.857143	0	4.83529
425	Hong Kong Polytech Univ	Hong Kong	5	66	6	0.909091	0	4.13529
426	Beijing Inst Chem Def	China	1	5	None	None	0	4.19118
427	Shihezi Univ	China	3	6	3	0.5	0	5.74118
428	Shanghai Inst Drug Control	China	1	10	None	None	0	4.58529
429	Chinese Acad Med Sci, Inst Basic Theory Tradit Chinese Med	China	4	17	1	0.941176	0	4.44118
430	Lo-Hsu Foundation, Inc.,	Taiwan	1	31	None	None	0	4.80588
