# Supplementary material for: Analyzing the Chinese landscape in anti-diabetic drug research: leading knowledge production institutions and thematic communities
Source: Chin Med. 2016 Mar 29;11:13. doi: 10.1186/s13020-016-0084-y (PMC4812608; doi:10.1186/s13020-016-0084-y)
Supplement: Supplementary file 2 — 10.1186/s13020-016-0084-y Tabular data of Fig. 3. All keywords in Fig. 3 are numbered by their frequency in each community, and the words in italics are research topic relevant to a given community than to other keywords and the bold words are more related to Chinese medicines. [file 13020_2016_84_MOESM2_ESM.xlsx]

## Sheet: Sheet1
No.	Keyword	Community
C01-K01	Chinese medicines	1
C01-K02	Diabetic complications	1
C01-K03	Hyperglycemia	1
C01-K04	Inflammatory	1
C01-K05	OS	1
C01-K06	Pharmacokinetics	1
C01-K07	Genetic polymorphism	1
C01-K08	Glinides	1
C01-K09	Brain research	1
C01-K10	Diabetic nephropathy	1
C01-K11	Insulin	1
C01-K12	Repaglinide	1
C01-K13	STZ-induced diabetes	1
C01-K14	AGEs	1
C01-K15	ECs	1
C01-K16	TGF-β (1)	1
C01-K17	Apoptosis	1
C01-K18	PPAR	1
C01-K19	Insulin resistance	1
C01-K20	TZDs	1
C01-K21	PK	1
C01-K22	NF-kappa B	1
C01-K23	Berberine	1
C01-K24	β-amyloid protein	1
C01-K25	Mice model	1
C01-K26	GLP-1	1
C01-K27	Flavonoids	1
C01-K28	Pioglitazone	1
C01-K29	PI3K	1
C01-K30	Obesity	1
C01-K31	Diabetic cardiomyopathy	1
C01-K32	ER stress	1
C01-K33	Fatty liver	1
C02-K01	Chinese medicines	2
C02-K02	Diabetic complications	2
C02-K03	Hyperglycemia	2
C02-K04	PPAR	2
C02-K05	OS	2
C02-K06	Pancreatic β-cells	2
C02-K07	Mice model	2
C02-K08	Hypertension	2
C02-K09	Pharmacoepidemiology	2
C02-K10	Metabolic syndrome	2
C02-K11	Insulin resistance	2
C02-K12	TZDs	2
C02-K13	Schizophrenia	2
C02-K14	Insulin	2
C02-K15	Metabolism	2
C02-K16	Obesity	2
C02-K17	Glucose tolerance test	2
C02-K18	Insulin secretion	2
C02-K19	Pharmacokinetics	2
C02-K20	Rosiglitazone	2
C02-K21	Adipose tissue	2
C02-K22	Cohort study	2
C02-K23	DPP-4 Inhibitor	2
C02-K24	Medicinal mushrooms	2
C02-K25	Metformin	2
C02-K26	Metformin drugs	2
C02-K27	Prescription medications	2
C02-K28	BMI	2
C02-K29	Cytotoxicity	2
C02-K30	Statin	2
C02-K31	Glucose metabolism	2
C02-K32	Mitochondria	2
C02-K33	SAR	2
C02-K34	Structural biology	2
C03-K01	Diabetic complications	3
C03-K02	Chinese medicines	3
C03-K03	Hyperglycemia	3
C03-K04	Mice model	3
C03-K05	Hypertension	3
C03-K06	Insulin resistance	3
C03-K07	Metabolic syndrome	3
C03-K08	Genetic polymorphism	3
C03-K09	GLP-1	3
C03-K10	Pharmacokinetics	3
C03-K11	Apoptosis	3
C03-K12	PPAR	3
C03-K13	Inhibitors	3
C03-K14	Immunotherapy	3
C03-K15	Adipose tissue	3
C03-K16	OS	3
C03-K17	ECs	3
C03-K18	Obesity	3
C03-K19	Ficolin-3	3
C03-K20	Exenatide	3
C03-K21	Insulin	3
C03-K22	Pancreatic β-cells	3
C03-K23	Inflammatory	3
C03-K24	PTP-1B	3
C03-K25	Coronary heart disease	3
C03-K26	Fatty acid	3
C03-K27	11 β-hydroxysteroid dehydrogenase type 1	3
C03-K28	Body weight	3
C03-K29	Islet transplantation	3
C03-K30	Boc5	3
C03-K31	Cardiovascular disease	3
C03-K32	DPP-4 Inhibitor	3
C03-K33	PI3K	3
C03-K34	Atherosclerosis	3
C03-K35	SGLT2	3
C03-K36	Cell therapy	3
C03-K37	GDCR	3
C03-K38	Glucose tolerance test	3
C03-K39	Ghrelin	3
C03-K40	Islet cell culture	3
C04-K01	Chinese medicines	4
C04-K02	Diabetic complications	4
C04-K03	Metabolism	4
C04-K04	Hyperglycemia	4
C04-K05	OS	4
C04-K06	Pharmacokinetics	4
C04-K07	Insulin	4
C04-K08	PPAR	4
C04-K09	Calcium channel	4
C04-K10	Berberine	4
C04-K11	Coronary heart disease	4
C04-K12	ECs	4
C04-K13	GLP-1	4
C04-K14	Inflammatory	4
C04-K15	NO	4
C04-K16	Insulin resistance	4
C04-K17	Adverse events	4
C04-K18	AGEs	4
C04-K19	Cardiac function	4
C04-K20	Endothelial function	4
C04-K21	Metformin	4
C04-K22	Metformin drugs	4
C04-K23	Aldose reductase	4
C04-K24	Apoptosis	4
C04-K25	Arrhythmias	4
C04-K26	Exenatide	4
C04-K27	TZDs	4
C04-K28	Heart function	4
C04-K29	Controlled release	4
C04-K30	Ghrelin	4
C04-K31	UPLC-MS/MS	4
C04-K32	Baroreflex sensitivity	4
C05-K01	Chinese medicines	5
C05-K02	Mice model	5
C05-K03	Diabetic complications	5
C05-K04	Hyperglycemia	5
C05-K05	OS	5
C05-K06	Astragalus polysaccharide	5
C05-K07	Endothelial function	5
C05-K08	Obesity	5
C05-K09	Insulin resistance	5
C05-K10	Wound healing	5
C05-K11	High-fat diet	5
C05-K12	Inflammatory	5
C05-K13	Metabolism	5
C05-K14	Adipose tissue	5
C05-K15	Rehmanniae radix	5
C05-K16	Sweet tea	5
C05-K17	Flavonoids	5
C05-K18	Radix ophiopogonis	5
C05-K19	Metabolic syndrome	5
C05-K20	Quercetin	5
C05-K21	Statin	5
C05-K22	Synergistic effect	5
C05-K23	GLP-1	5
C05-K24	Apoptosis	5
C05-K25	Pharmacokinetics	5
C05-K26	Exenatide	5
C05-K27	Lipid metabolism	5
C06-K01	Chinese medicines	6
C06-K02	Diabetic complications	6
C06-K03	Berberine	6
C06-K04	PPAR	6
C06-K05	Insulin resistance	6
C06-K06	Diabetic nephropathy	6
C06-K07	AGEs	6
C06-K08	Pharmacokinetics	6
C06-K09	Salvianolic acid A	6
C06-K10	Mice model	6
C06-K11	Hypertension	6
C06-K12	China	6
C06-K13	Inflammatory	6
C06-K14	Insulin	6
C06-K15	Metabolism	6
C06-K16	Analytical chemistry	6
C06-K17	Excretion	6
C06-K18	MS	6
C06-K19	Vascular diseases	6
C06-K20	Proliferation	6
C07-K01	Mice model	7
C07-K02	GLP-1	7
C07-K03	OS	7
C07-K04	Proliferation	7
C07-K05	Chinese medicines	7
C07-K06	Diabetic complications	7
C07-K07	HbA(1c)	7
C07-K08	Prediabetes	7
C07-K09	DPP-4 Inhibitor	7
C07-K10	China	7
C07-K11	Exercise	7
C07-K12	MafA	7
C07-K13	PDX-1	7
C07-K14	Hyperglycemia	7
C07-K15	Risk factors	7
C07-K16	Healthy	7
C07-K17	Ischemic stroke	7
C07-K18	Outcome	7
C07-K19	Pancreatic β-cells	7
C07-K20	AMPK	7
C07-K21	Brain research	7
C07-K22	Insulin secretion	7
C07-K23	Disulfide bond	7
C07-K24	Glucose tolerance test	7
C07-K25	Adiponection	7
C07-K26	Insulin resistance	7
C08-K01	Chinese medicines	8
C08-K02	Diabetic complications	8
C08-K03	Ginsenoside	8
C08-K04	Ischemia	8
C08-K05	PLGA Microspheres	8
C08-K06	Inflammatory	8
C08-K07	Hyperglycemia	8
C08-K08	Basic fibroblast	8
C08-K09	Diabetic nephropathy	8
C08-K10	Growth factor	8
C08-K11	Myocardial infarction	8
C08-K12	Association	8
C08-K13	Double-emulsion solvent evaporation method	8
C08-K14	Exenatide	8
C08-K15	Genotype	8
C08-K16	GLP-1	8
C08-K17	Schizophrenia	8
C09-K01	Adiponection	9
C09-K02	Insulin resistance	9
C09-K03	Leptin	9
C09-K04	Hyperglycemia	9
C09-K05	Diosgenin-ibuprofen	9
C09-K06	NO	9
C09-K07	Aging	9
C09-K08	Barbituric acid	9
C09-K09	Compound	9
C09-K10	Fatty liver	9
C09-K11	High throughput screening	9
C09-K12	Protein	9
C09-K13	Chinese medicines	9
C09-K14	OS	9
C09-K15	Cardiomyopathy	9
C09-K16	Interfix(R) Safest Infusion Apparatus	9
C10-K01	Hyperglycemia	10
C10-K02	Chinese medicines	10
C10-K03	Antipsychotics	10
C10-K04	Gastric bypass	10
C10-K05	Metabolic syndrome	10
C10-K06	OS	10
C10-K07	Sleeve gastrectomy	10
C10-K08	Obesity	10
C10-K09	Adhesion molecule	10
C10-K10	Ginkgo biloba extract	10
C10-K11	Heme oxygenase-1	10
C10-K12	NO	10
C11-K01	Insulin resistance	11
C11-K02	Chinese medicines	11
C11-K03	Metformin	11
C11-K04	OS	11
C11-K05	Pancreatic β-cells	11
C11-K06	Aralia taibaiensis	11
C11-K07	Diabetic complications	11
C11-K08	Obesity	11
C11-K09	Mice model	11
C11-K10	Insulin secretion	11
C11-K11	AMPK	11
C11-K12	Controlled release	11
C11-K13	Genetic polymorphism	11
C11-K14	Hyperglycemia	11
C11-K15	MATE	11
C12-K01	Chinese medicines	12
C12-K02	Inflammatory	12
C12-K03	GLP-1	12
C12-K04	Glucose tolerance test	12
C12-K05	Hedysarum polybotrys	12
C12-K06	Hepatic glycogen	12
C12-K07	Hyperglycemia	12
C12-K08	Insulin detemir	12
C12-K09	Insulin glargine	12
C13-K01	Chinese medicines	13
C13-K02	Astragalus polysaccharide	13
C13-K03	Bone marrow stem cell	13
C13-K04	NF-kappa B	13
C13-K05	Toll-like receptor	13
C14-K01	Chinese medicines	14
C14-K02	Hyperglycemia	14
C14-K03	Cardiac hypertrophy	14
C14-K04	Glucose-6-phosphatase	14
C14-K05	Glycogen phosphorylase	14
C14-K06	Hepatic glycogen	14
C14-K07	Leptin	14
