# Supplementary material for: Analyzing the Chinese landscape in anti-diabetic drug research: leading knowledge production institutions and thematic communities
Source: Chin Med. 2016 Mar 29;11:13. doi: 10.1186/s13020-016-0084-y (PMC4812608; doi:10.1186/s13020-016-0084-y)
Supplement: Supplementary file 3 — 10.1186/s13020-016-0084-y All keywords in each article. The keywords in different articles are listed, and their Chinese translation are also presented for reference. [file 13020_2016_84_MOESM3_ESM.xlsx]

## Sheet: Article No.---Keyword
Article No.	Keyword	Chinese
T001	Ultrasound	超聲
T001	Jet-nebulizers	噴射霧化器
T001	Aerosol insulin	胰島素氣霧劑
T002	type-2 diabetes mellitus	2型糖尿病
T002	Hyperlipidemia	高血脂
T002	Hyperglycemia	高血糖
T002	Diabetic Complications	糖尿病併發症
T002	Cistanche tubulosa	管花肉蓯蓉
T002	Chinese Medicine	中藥
T003	sterol regulatory element-binding protein	固醇調節元件結合蛋白
T003	Salacia oblonga	長圓果五層龍
T003	Liver	肝臟
T003	Lipids	血脂
T003	dyslipidemia	血脂異常
T003	Chinese Medicine	中藥
T004	type-2 diabetes mellitus	2型糖尿病
T004	OS(Oxidative Stress)	氧化應激
T004	Hyperlipidemia	高血脂
T004	Hyperglycemia	高血糖
T004	Diabetic Complications	糖尿病併發症
T004	Cyclocarya paliurus	青錢柳
T004	Chinese Medicine	中藥
T005	Urinary bladder detrusor	膀胱逼尿肌
T005	mice model	小鼠模型
T005	Electric field stimulation	電場刺激
T005	Contractile response	收縮反應
T005	Chinese Medicine	中藥
T005	Berberine	黃連素
T006	Oral hypoglycemic agents	口服降糖藥
T006	Hyperglycemia	高血糖
T006	Glucose metabolism	葡萄糖代謝
T006	diabetes mellitus	糖尿病
T006	chitosan	殼聚醣
T007	OS(Oxidative Stress)	氧化應激
T007	Mangiferin	芒果苷
T007	Glyoxalase 1	乙二醛酶
T007	Diabetic Nephropathy	糖尿病腎病
T007	Diabetic Complications	糖尿病併發症
T007	Chinese Medicine	中藥
T007	AGEs(Advanced glycation end products)	晚期糖化終產物
T008	diabetic neuropathy	糖尿病神經病變
T008	Diabetic foot	糖尿病足
T008	Diabetic Complications	糖尿病併發症
T008	diabetes mellitus	糖尿病
T009	OS(Oxidative Stress)	氧化應激
T009	Lipids	血脂
T009	Insulin	胰島素
T009	Chinese Medicine	中藥
T010	type-2 diabetes mellitus	2型糖尿病
T010	pharmacology	藥理學
T010	OCT(Over-the-counter drug)	非處方藥
T010	Metformin drugs	二甲雙胍類藥物
T010	Metformin	二甲雙胍
T010	MATE	伙伴
T010	genetic polymorphism	遺傳多態性
T010	AMPK(Adenosine Monophosphate Activated Protein Kinase)	磷酸化腺苷酸活化蛋白激酶
T012	SAR(Structure-activity relationships)	構效關係(結構與效應關係)
T012	quinoxalines	喹喔啉
T012	polyol pathway	多元醇通路
T012	Metabolism	代謝
T012	Inhibitors	抑制劑
T012	diabetes mellitus	糖尿病
T012	Aldose reductase	醛糖還原酶
T013	X/A like endocrine cells	X /à樣內分泌細胞
T013	obesity	肥胖
T013	Nesfatin-1	Nesfatin-1
T013	mTOR	mTOR信號
T013	Gut	腸
T013	ghrelin	生長素
T013	fuel sensing	燃料傳感
T013	energy status	能量狀態
T014	Roux-en-Y gastric bypass	腹腔鏡胃內旁路術
T014	metagenome	宏基因組
T014	Metabolism	代謝
T014	inflammatory	炎症
T014	diabetes mellitus	糖尿病
T014	bariatric surgery	減肥手術
T015	STZ-induced diabetes	鏈脲佐菌素誘導型糖尿病
T015	Glutamate-aspartate transporter	谷氨酸-天門冬氨酸轉運
T015	Glial cell line-derived neurotrophic factor	膠質細胞源性神經營養因子
T015	Diabetic Retinopathy	糖尿病視網膜病變
T015	Diabetic Complications	糖尿病併發症
T015	apoptosis	細胞凋亡
T016	PTEN(phosphatase and tensin homolog)	磷酸酶和張力蛋白同源物
T016	OS(Oxidative Stress)	氧化應激
T016	NO(Nitric oxide)	一氧化氮
T016	Metformin drugs	二甲雙胍類藥物
T016	Metformin	二甲雙胍
T016	COX-2(cyclooxygenase 2)	環氧合酶
T017	α-Glycosidase Inhibitor	α葡萄糖苷酶抑制劑
T017	Ultrafiltration-LC-MS	超濾-液相色譜-質譜分析
T017	Dalbergia odorifera	降香黃檀
T017	Chinese Medicine	中藥
T017	Chen	Chen
T018	Yeast fermentation	酵母發酵
T018	Rehmannia glutinosa	熟地黃
T018	Disposition	處置
T018	Diabetic Complicationss	糖尿病併發症
T018	Chinese Medicine	中藥
T019	Swertia	獐牙菜
T019	mice model	小鼠模型
T019	HepG2 cell	肝癌細胞
T019	Extracts	摘錄
T019	diabetes mellitus	糖尿病
T019	Chinese Medicine	中藥
T020	PPAR(peroxisome proliferators-activated receptor)	過氧化物酶體增殖物活化受體
T020	obesity	肥胖
T020	mice model	小鼠模型
T020	Leptin	瘦素
T020	Insulin resistance	胰島素抵抗
T020	Adiponection	脂聯素
T021	Vascular injury	血管損傷
T021	type-2 diabetes mellitus	2型糖尿病
T021	Resveratrol	白藜蘆醇
T021	NF-kappa B(Nuclear factor-kappa B)	核因子-κB
T021	inflammatory	炎症
T021	Chinese Medicine	中藥
T022	PK(Protein kinase)	蛋白激酶
T022	NF-kappa B(Nuclear factor-kappa B)	核因子-κB
T022	Neuroinflammation	神經炎症
T022	Microglia	小膠質細胞
T022	Metabolism	代謝
T022	Aldose reductase	醛糖還原酶
T023	Western Blotting	西方墨點法
T023	Purification	淨化
T023	Glucose tolerance test	葡萄糖耐量試驗
T023	GLP-1(glucagon-like peptide-1)	胰高血糖素樣肽
T023	expression	表達
T023	diabetes mellitus	糖尿病
T024	type-2 diabetes mellitus	2型糖尿病
T024	Pancreatic angiogenic factors	胰腺血管生成因子
T024	Chinese Medicine	中藥
T025	Zeng-Ye-Decoction	增液湯
T025	pharmacokinetics	藥代動力學
T025	LC-MS	液相色譜串聯質譜法
T025	harpagide	哈巴苷
T025	diabetes mellitus	糖尿病
T025	Chinese Medicine	中藥
T025	catalpol	梓醇
T027	inflammatory	炎症
T027	Biological therapy	生物治療
T027	autoimmune disorder	自身免疫性疾病
T028	TGF-β(1)(transforming growth factor-β(1))	轉化生長因子
T028	STZ-induced diabetes	鏈脲佐菌素誘導型糖尿病
T028	inflammatory	炎症
T028	Immunotherapy	免疫治療
T028	Diabetic Nephropathy	糖尿病腎病
T028	Diabetic Complications	糖尿病併發症
T029	proliferation	增殖
T029	Prediabetes	前驅糖尿病
T029	PDX-1	PDX-1
T029	mice model	小鼠模型
T029	MafA	MafA
T029	Exercise	演習
T029	DPP-4 Inhibitor	DPP-4抑制劑
T030	uricosuric drug	促進尿酸排泄的藥物
T030	molecular docking	分子對接
T030	mice model	小鼠模型
T030	Fatty acid	脂肪酸
T030	diabetes mellitus	糖尿病
T030	benzbromarone	苯溴馬隆
T030	Adipose tissue	脂肪組織
T031	OS(Oxidative Stress)	氧化應激
T031	mice model	小鼠模型
T031	Endothelial function	血管內皮功能
T031	boldine	波爾定堿
T032	Nrf2(Nuclear factor-erythroid 2-related factor 2)	轉錄因子NF-E2相關因子2
T032	NGF(Nerve Growth Factor)	神經生長因子
T032	Neuroprotection	神經保護
T032	Neurite outgrowth	神經突增生
T032	Glucose toxicity	葡萄糖毒性
T032	Chinese Medicine	中藥
T032	Berberine	黃連素
T033	PPAR(peroxisome proliferators-activated receptor)	過氧化物酶體增殖物活化受體
T033	Nrf2(Nuclear factor-erythroid 2-related factor 2)	轉錄因子NF-E2相關因子2
T033	MG(Methylglyoxal)	甲基乙二醛
T033	AGEs(Advanced glycation end products)	晚期糖化終產物
T034	thermosensitive gel	熱敏凝膠
T034	inflammatory	炎症
T034	delivery strategies	交付戰略
T036	Signals	信號
T036	proteomics	蛋白質組學
T036	OS(Oxidative Stress)	氧化應激
T036	Ischemia	缺血
T036	H9c2	H9c2細胞
T036	FGF-R(fibroblast growth factor)	成纖維細胞生長因子
T036	apoptosis	細胞凋亡
T036	Akt	絲氨酸-蘇氨酸蛋白激酶
T037	type-2 diabetes mellitus	2型糖尿病
T037	pharmacokinetics	藥代動力學
T037	pharmacodynamics	藥效學
T037	peptide	肽
T037	mice model	小鼠模型
T037	in vivo study	體內實驗研究
T037	in vitro study	體外實驗研究
T037	hydrogels	水凝膠
T037	GLP-1(glucagon-like peptide-1)	胰高血糖素樣肽
T037	Exenatide	艾塞那肽
T037	biodegradable polymers	可生物降解聚合物
T038	pharmacokinetics	藥代動力學
T038	MS(mass spectrometry)	質譜
T038	Metabolism	代謝
T038	excretion	排泄
T038	Chinese Medicine	中藥
T038	Berberine	黃連素
T038	analytical chemistry	分析化學
T039	tumor	腫瘤
T039	therapeutic strategy	治療策略
T039	proliferation	增殖
T039	PI3K(phosphatidyl inositol 3-kinase)	磷脂醯肌醇三激酶
T039	pancreatic cancer	胰腺癌
T039	invasion	入侵
T039	indometacin	吲哚美辛
T039	Hyperglycemia	高血糖
T039	E-cadherin	E-鈣粘蛋白
T039	COX-2(cyclooxygenase 2)	環氧合酶
T040	MMP	基質金屬蛋白酶
T040	formulations	配方
T040	FDC(Fixed dose combination)	固定劑量組合
T040	bi-layer tablet	雙層片劑
T040	an active coating	積極塗層
T041	Vindoline	長春花朵靈
T041	type-2 diabetes mellitus	2型糖尿病
T041	pancreatic β-cells	胰腺β-細胞
T041	Glucose-stimulated insulin secretion	葡萄糖刺激的胰島素分泌
T041	Chinese Medicine	中藥
T042	UDP-glucuronosyltransferase	UDP-葡萄糖醛酸轉移
T042	pharmacokinetics	藥代動力學
T042	nuclear receptors	核受體
T042	Metabolism	代謝
T042	inflammatory	炎症
T042	gastrointestinal transit	胃腸道轉運
T042	diabetes mellitus	糖尿病
T043	type-2 diabetes mellitus	2型糖尿病
T043	OS(Oxidative Stress)	氧化應激
T043	inflammatory	炎症
T043	Flavonoids	黃酮類化合物
T043	dyslipidemia	血脂異常
T043	Chinese Medicine	中藥
T047	type-2 diabetes mellitus	2型糖尿病
T047	GLP-1(glucagon-like peptide-1)	胰高血糖素樣肽
T048	type-2 diabetes mellitus	2型糖尿病
T048	Insulin glargine	甘精胰島素
T048	Insulin detemir	地特胰島素
T049	type-2 diabetes mellitus	2型糖尿病
T049	genetic polymorphism	遺傳多態性
T049	Diabetic Complications	糖尿病併發症
T049	Coronary heart disease	冠狀動脈心臟疾病
T049	Angiotensin	血管緊張素
T050	midnight cortisol level	午夜皮質醇水準
T050	diagnosis	診斷
T050	Cushing syndrome	庫欣綜合徵
T050	cortisol	皮質醇
T054	macrophage	巨噬細胞
T054	Ischemic stroke	缺血性中風
T054	diabetes mellitus	糖尿病
T054	Cell death	細胞死亡
T054	BBB(Blood-brain barrier)	血腦屏障
T056	podocin	膜蛋白
T056	HPSE	乙醯肝素酶
T056	glomerular filtration	腎小球濾過
T056	Diabetic Nephropathy	糖尿病腎病
T056	Diabetic Complications	糖尿病併發症
T056	Chinese Medicine	中藥
T056	arctiin	牛蒡子苷
T057	OS(Oxidative Stress)	氧化應激
T057	mineralocorticoid receptor	鹽皮質激素受體
T057	mice model	小鼠模型
T057	inflammatory	炎症
T057	Hyperglycemia	高血糖
T057	HbA(1c)	糖化血紅蛋白
T057	diabetes mellitus	糖尿病
T057	des-O-methyllasiodiplodin	去甲基毛狄潑老素
T057	aldosterone	醛固酮
T058	NO(Nitric oxide)	一氧化氮
T058	NF-kappa B(Nuclear factor-kappa B)	核因子-κB
T058	Liraglutide	利拉魯肽
T058	GLP-1(glucagon-like peptide-1)	胰高血糖素樣肽
T058	ECs(Endothelial cells)	內皮細胞
T058	Diabetic Complications	糖尿病併發症
T058	Atherosclerosis	動脈粥樣硬化
T059	mice model	小鼠模型
T059	macrophage	巨噬細胞
T059	inflammatory	炎症
T059	Diabetic Nephropathy	糖尿病腎病
T059	Diabetic Complications	糖尿病併發症
T059	Bone marrow stem cell	骨髓幹細胞
T060	mice model	小鼠模型
T060	hypothalamic nucleus	下丘腦核
T060	ghrelin	生長素
T060	Gastric motility	胃動力
T060	Gastric distention sensitive neurons	胃擴張敏感神經元
T060	diabetes mellitus	糖尿病
T061	Statin	他汀類藥物
T061	meta-analysis	薈萃分析
T061	Gastric cancer	胃癌
T062	gene therapy	基因療法
T062	Diabetic Nephropathy	糖尿病腎病
T062	Diabetic Complications	糖尿病併發症
T062	diabetes mellitus	糖尿病
T063	sleeve gastrectomy	袖胃切除術
T063	obesity	肥胖
T063	Nesfatin-1	Nesfatin-1
T063	gastric bypass	胃繞道手術
T063	diabetes mellitus	糖尿病
T063	bariatric surgery	減肥手術
T064	Silica	二氧化矽
T064	Oral delivery	口服給藥
T064	Insulin	胰島素
T064	in vivo study	體內實驗研究
T064	Enteric capsule	腸溶膠囊
T064	controlled release	控釋
T066	Rutin	蘆丁
T066	Quercetin	槲皮素
T066	pharmacokinetics	藥代動力學
T066	Mulberry leaves	桑葉
T066	Metabolism	代謝
T066	Flavonoids	黃酮類化合物
T066	Chinese Medicine	中藥
T067	self-assembling peptides	自組裝肽
T067	long acting blood glucose clearance	長效血糖清除率
T067	Insulin secretion	胰島素分泌
T067	HbA(1c)	糖化血紅蛋白
T067	GLP-1(glucagon-like peptide-1)	胰高血糖素樣肽
T067	controlled release	控釋
T069	Vascular diseases	血管疾病
T069	tumor	腫瘤
T069	Pathogen infection	病原體感染
T069	Membrane microparticles	膜微粒
T069	inflammatory	炎症
T069	diabetes mellitus	糖尿病
T070	Metabolism	代謝
T070	Hyperlipidemia	高血脂
T070	dyslipidemia	血脂異常
T070	Diabetic Complications	糖尿病併發症
T070	Chinese Medicine	中藥
T070	Berberine	黃連素
T070	AMPK(Adenosine Monophosphate Activated Protein Kinase)	磷酸化腺苷酸活化蛋白激酶
T071	vascular cells	血管細胞
T071	Resveratrol	白藜蘆醇
T071	OS(Oxidative Stress)	氧化應激
T071	Hyperglycemia	高血糖
T071	Chinese Medicine	中藥
T071	apoptosis	細胞凋亡
T072	sulforaphane	萊菔硫烷
T072	OS(Oxidative Stress)	氧化應激
T072	Nrf2(Nuclear factor-erythroid 2-related factor 2)	轉錄因子NF-E2相關因子2
T072	Insulin secretion	胰島素分泌
T072	computational model	計算模型
T073	tuberculosis	肺結核
T073	pharmacoepidemiology	藥物流行病學
T073	National Health Insurance	國民健康保險
T073	diabetes mellitus	糖尿病
T073	cohort study	隊列研究
T073	adherence	堅持
T074	β-Endorphin	β-內啡肽
T074	Signals	信號
T074	Opioids	阿片類藥物
T074	Loperamide	洛呱丁胺
T074	Insulin resistance	胰島素抵抗
T075	Nelumbo nucifera	蓮
T075	Lipids	血脂
T075	Hyperlipidemia	高血脂
T075	Flavonoids	黃酮類化合物
T075	Diabetic Complications	糖尿病併發症
T075	diabetes mellitus	糖尿病
T075	Chinese Medicine	中藥
T076	TGF-β(1)(transforming growth factor-β(1))	轉化生長因子
T076	Quercetin	槲皮素
T076	mice model	小鼠模型
T076	Mesangial cell	腎小球系膜細胞
T076	Diabetic Nephropathy	糖尿病腎病
T076	Diabetic Complications	糖尿病併發症
T076	Chinese Medicine	中藥
T077	type-2 diabetes mellitus	2型糖尿病
T077	testopathy	睪丸病
T077	PK(Protein kinase)	蛋白激酶
T077	I kappa B β	IκBβ
T077	ER(Endoplasmic reticulum) stress	內質網應激
T077	emodin	大黃素
T077	Chinese Medicine	中藥
T079	OS(Oxidative Stress)	氧化應激
T079	Lily polysaccharide	百合多醣
T079	HIT-T15 cells	HIT-T15細胞
T079	diabetes mellitus	糖尿病
T079	Chinese Medicine	中藥
T079	alloxan-diabetes	四氧嘧啶糖尿病
T080	Single-pill combination	單片複方制劑
T080	Randomized controlled trial	隨機對照試驗
T080	hypertension	高血壓
T080	Diabetic Complications	糖尿病併發症
T080	Calcium channel	鈣離子通道
T080	Angiotensin	血管緊張素
T081	type-2 diabetes mellitus	2型糖尿病
T081	SGLT2	鈉-葡萄糖2型轉運體
T081	pharmacokinetics	藥代動力學
T081	pharmacodynamics	藥效學
T081	dapagliflozin	達格列淨
T081	China	中國
T083	Nesfatin-1	Nesfatin-1
T083	Myocardial infarction	心肌梗死
T083	coronary angiography	冠狀動脈造影
T083	Angina pectoris	心絞痛
T084	Subcutaneous administration	皮下給藥
T084	PLGA microspheres(polylactic-co-glycolic acid microspheres)	乳酸羥基乙酸共聚物微球
T084	pharmacokinetics	藥代動力學
T084	Hyperglycemia	高血糖
T084	GLP-1(glucagon-like peptide-1)	胰高血糖素樣肽
T084	Exenatide	艾塞那肽
T085	vitamin D	維生素D
T085	type-2 diabetes mellitus	2型糖尿病
T085	pancreatic β-cells	胰腺β-細胞
T085	Insulin resistance	胰島素抵抗
T085	females	女性
T086	rmpA	rmpA
T086	pneumonia	肺炎
T086	magA	magA
T086	Liver abscess	肝膿腫
T086	hypermucoviscosity	hypermucoviscosity
T086	aerobactin	產氣菌素
T087	type-1 diabetes mellitus	1型糖尿病
T087	Insulin	胰島素
T087	HbA(1c)	糖化血紅蛋白
T087	amniotic stem cell transplantation	羊膜幹細胞移植
T088	OS(Oxidative Stress)	氧化應激
T088	MG(Methylglyoxal)	甲基乙二醛
T088	Mangiferin	芒果苷
T088	inflammatory	炎症
T088	Glyoxalase 1	乙二醛酶
T088	diabetic encephalopathy	糖尿病腦病
T088	Diabetic Complications	糖尿病併發症
T088	Chinese Medicine	中藥
T088	Brain Research	腦部研究
T088	AGEs(Advanced glycation end products)	晚期糖化終產物
T089	STZ-induced diabetes	鏈脲佐菌素誘導型糖尿病
T089	Diabetic Retinopathy	糖尿病視網膜病變
T089	Diabetic Complications	糖尿病併發症
T089	cataract	白內障
T091	Myocardial infarction	心肌梗死
T091	DPP-4 Inhibitor	DPP-4抑制劑
T091	Diabetic Complications	糖尿病併發症
T091	cardiovascular protection	保護心血管
T091	Atherosclerosis	動脈粥樣硬化
T092	type-2 diabetes mellitus	2型糖尿病
T092	Statin	他汀類藥物
T092	meta-analysis	薈萃分析
T092	Hyperglycemia	高血糖
T093	Potassium channel	鉀離子通道
T093	diabetes mellitus	糖尿病
T093	Chinese Medicine	中藥
T093	Calcium channel	鈣離子通道
T093	arrhythmias	心律失常
T093	Allicin	大蒜素
T093	adverse events	不良事件
T094	obesity	肥胖
T094	Metabolic syndrome	代謝綜合征
T094	Insulin resistance	胰島素抵抗
T094	dyslipidemia	血脂異常
T094	diabetes mellitus	糖尿病
T094	cardiovascular disease	心腦血管疾病
T095	survival signaling	生存信號
T095	phyto insulin	植物胰島素
T095	Insulin resistance	胰島素抵抗
T095	cardiovascular protection	保護心血管
T096	type-2 diabetes mellitus	2型糖尿病
T096	mesenchymal stem cells	間充質幹細胞
T096	inflammatory	炎症
T096	Immunotherapy	免疫治療
T096	Diabetic foot	糖尿病足
T096	Diabetic Complications	糖尿病併發症
T097	type-1 diabetes mellitus	1型糖尿病
T097	Immunotherapy	免疫治療
T097	Chinese Medicine	中藥
T097	Andrographolide	穿心蓮內酯
T098	pharmacokinetics	藥代動力學
T098	Jiao-Tai-Wan	Jiao-Tai-Wan
T098	diabetes mellitus	糖尿病
T098	Cinnamon	肉桂
T098	Chinese Medicine	中藥
T098	Berberine	黃連素
T099	TGF-β(1)(transforming growth factor-β(1))	轉化生長因子
T099	PK(Protein kinase)	蛋白激酶
T099	Enalapril	依那普利
T099	Diabetic Nephropathy	糖尿病腎病
T099	Diabetic Complications	糖尿病併發症
T099	Chinese Medicine	中藥
T099	Breviscapine	燈盞花素
T100	water extraction	水提取
T100	Tertiary butyl hydroperoxide	叔丁基過氧化氫
T100	OS(Oxidative Stress)	氧化應激
T100	MC3T3-E1	MC3T3-E1細胞
T100	Cuscuta chinensis	菟絲子
T100	Chinese Medicine	中藥
T101	salvianolic acid A	丹酚酸A
T101	pharmacokinetics	藥代動力學
T101	LC-MS	液相色譜串聯質譜法
T101	dose	劑量
T101	Chinese Medicine	中藥
T101	bioavailability	生物利用度
T102	prescription medications	處方藥
T102	pharmacoepidemiology	藥物流行病學
T102	database analysis	子據庫分析
T102	brand name or generic	品牌名稱或通用名
T103	triterpenes	三萜類化合物
T103	Phenolics	酚類
T103	OS(Oxidative Stress)	氧化應激
T103	diabetes mellitus	糖尿病
T103	Cynomorium	鎖陽
T103	Chinese Medicine	中藥
T104	treatment	治療
T104	Immunotherapy	免疫治療
T104	Expansion	擴展
T105	p66Shc	p66Shc
T105	OS(Oxidative Stress)	氧化應激
T105	nitrotyrosine	硝基酪氨酸
T105	Mitochondria	線粒體
T105	Metabolism	代謝
T105	manganese superoxide dismutase	錳超氧化物歧化酶
T105	diabetes mellitus	糖尿病
T106	TRIPA1 receptors	TRIPA1受體
T106	MG(Methylglyoxal)	甲基乙二醛
T106	diabetic pain	糖尿病性疼痛
T106	D-arginine	D-精氨酸
T107	PK(Protein kinase)	蛋白激酶
T107	phosphorylation	磷酸化
T107	diabetes mellitus	糖尿病
T107	Brain Research	腦部研究
T108	shh pathway	SHH通路
T108	OS(Oxidative Stress)	氧化應激
T108	Myocardial infarction	心肌梗死
T108	diabetes mellitus	糖尿病
T108	Cardiac function	心臟功能
T109	type-2 diabetes mellitus	2型糖尿病
T109	Liver	肝臟
T109	Insulin resistance	胰島素抵抗
T109	duodenal-jejunal bypass surgery	十二指腸空腸旁路手術
T110	TZDs(thiazolidinedione)	噻唑烷二酮類藥物
T110	type-2 diabetes mellitus	2型糖尿病
T110	Pioglitazone	吡格列酮
T110	Lipid metabolism	脂質代謝
T110	Fatty liver	脂肪肝
T111	type-2 diabetes mellitus	2型糖尿病
T111	Metformin drugs	二甲雙胍類藥物
T111	Metformin	二甲雙胍
T111	GLP-1(glucagon-like peptide-1)	胰高血糖素樣肽
T111	enteric nervous system	腸神經系統
T112	type-1 diabetes mellitus	1型糖尿病
T112	Toll-like receptor	Toll樣受體
T112	lipopolysaccharide	脂多醣
T112	Immunotherapy	免疫治療
T112	hygiene hypothesis	衛生假說
T113	prescription medications	處方藥
T113	NHANES(National Health and Nutrition Examination Surveys)	全國健康和營養檢查調查
T113	diabetes mellitus	糖尿病
T114	inflammatory	炎症
T114	diabetes mellitus	糖尿病
T115	type-2 diabetes mellitus	2型糖尿病
T115	salvianolic acid A	丹酚酸A
T115	Diabetic Nephropathy	糖尿病腎病
T115	Diabetic Complications	糖尿病併發症
T115	Chinese Medicine	中藥
T116	salvianolic acid A	丹酚酸A
T116	mice model	小鼠模型
T116	Diabetic Nephropathy	糖尿病腎病
T116	Diabetic Complications	糖尿病併發症
T116	Chinese Medicine	中藥
T117	oral cyclic peptide	口腔環肽
T117	GLP-1(glucagon-like peptide-1)	胰高血糖素樣肽
T117	diabetes mellitus	糖尿病
T118	Sulfonylureas	磺脲類
T118	pharmacokinetics	藥代動力學
T118	glibenclamide	格列本脲
T118	diabetes mellitus	糖尿病
T118	CYP	細胞色素
T118	breast cancer resistance protein	乳腺癌耐藥蛋白
T119	toxin extrusion	毒素流出
T119	organic cation transporter	有機陽離子轉運
T119	obesity	肥胖
T119	Ischemia	缺血
T119	hydrodynamic tail vein injection	水動力尾靜脈注射
T119	drug transporter	藥物轉運
T119	combination therapy	聯合治療
T120	Inhibitors	抑制劑
T120	DPP-4 Inhibitor	DPP-4抑制劑
T120	crystal structure	晶體結構
T120	3-diamines	3-二元胺
T121	SAR(Structure-activity relationships)	構效關係(結構與效應關係)
T121	Metabolic syndrome	代謝綜合征
T121	Cyclization	環合作用
T121	bile acid	膽汁酸
T121	5-dihydro-1	5-二氫-1
T121	4-oxadiazoles	4-惡二唑
T122	thioredoxins	硫氧還蛋白
T122	SREBPs(sterol regulatory element-bindingproteins)	固醇調節元件結合蛋白
T122	Quercetin	槲皮素
T122	PPAR(peroxisome proliferators-activated receptor)	過氧化物酶體增殖物活化受體
T122	inflammatory	炎症
T122	Hyperglycemia	高血糖
T122	Fatty liver	脂肪肝
T122	Chinese Medicine	中藥
T122	allopurinol	別嘌醇
T123	Verapamil	維拉帕米
T123	Iron	鐵元素
T123	diabetes mellitus	糖尿病
T123	Calcium channel	鈣離子通道
T124	Suncus murinus	臭鼩
T124	GLP-1(glucagon-like peptide-1)	胰高血糖素樣肽
T124	Exenatide	艾塞那肽
T124	Emesis	嘔吐
T124	Chinese Medicine	中藥
T124	central nervous system disease	中樞神經系統疾病
T125	RAGE	RAGE
T125	OS(Oxidative Stress)	氧化應激
T125	inflammatory	炎症
T125	Endothelial function	血管內皮功能
T125	apoptosis	細胞凋亡
T125	AGEs(Advanced glycation end products)	晚期糖化終產物
T126	α-Glycosidase Inhibitor	α葡萄糖苷酶抑制劑
T126	Xanthone	氧雜蒽酮
T126	Swertia	獐牙菜
T126	mice model	小鼠模型
T126	Ethanol extract	乙醇提取物
T126	Chinese Medicine	中藥
T126	Amylase	澱粉酶
T128	Pumpkin	南瓜
T128	Polysaccharide	多醣
T128	Monosaccharide composition	單糖組成
T128	diabetes mellitus	糖尿病
T128	Chinese Medicine	中藥
T129	α-Glycosidase Inhibitor	α葡萄糖苷酶抑制劑
T129	meta-analysis	薈萃分析
T129	Hyperglycemia	高血糖
T129	HbA(1c)	糖化血紅蛋白
T129	diet	飲食
T129	acarbose	阿卡波糖
T130	vitamin D	維生素D
T130	microsphere	微球
T130	Diabetic Periodontitis	糖尿病牙周炎
T130	Bone marrow stem cell	骨髓幹細胞
T131	meta-analysis	薈萃分析
T131	HBV	乙肝
T131	genetic polymorphism	遺傳多態性
T131	CTLA4(C ytotoxic T - L ymphocyte A ntigen 4)	細胞毒T淋巴細胞相關抗原4
T131	Chronic hepatitis B infection	慢性乙肝病毒感染
T132	therapeutic window	治療窗
T132	pharmacokinetics	藥代動力學
T132	multiple dosing	多次給藥
T132	factor	因素
T132	experimental design	實驗設計
T132	Accumulation index	聚集索引
T133	MIN6 cells	MIN6細胞
T133	Insulin secretion	胰島素分泌
T133	GLUT	葡萄糖運載體
T133	Ginsenoside Re	人參皂苷
T133	Chinese Medicine	中藥
T134	β-Casomorphin-7	β-酪啡肽-7
T134	OS(Oxidative Stress)	氧化應激
T134	Glucose metabolism	葡萄糖代謝
T134	Diabetic Complications	糖尿病併發症
T134	Diabetic cardiomyopathy	糖尿病性心肌病
T135	type-2 diabetes mellitus	2型糖尿病
T135	selective modulator	選擇性調節劑
T135	PPAR(peroxisome proliferators-activated receptor)	過氧化物酶體增殖物活化受體
T135	Insulin resistance	胰島素抵抗
T135	C333H	C333H
T136	Statin	他汀類藥物
T136	renal insufficiency	腎功能不全
T136	renal dialysis	腎透析
T136	pharmacoepidemiology	藥物流行病學
T136	Metabolism	代謝
T136	cohort study	隊列研究
T136	Aldose reductase	醛糖還原酶
T137	pharmacoepidemiology	藥物流行病學
T137	nested case-control studies	巢式病例對照研究
T137	lung neoplasms	肺腫瘤
T137	histamine H2 antagonists	組胺H2受體拮抗劑
T137	diabetes mellitus	糖尿病
T138	volatile oil	揮發油
T138	Mulberry leaves	桑葉
T138	Morus alba	桑白皮
T138	loliolide	單萜內酯
T138	diabetes mellitus	糖尿病
T138	Chinese Medicine	中藥
T139	STZ-induced diabetes	鏈脲佐菌素誘導型糖尿病
T139	OS(Oxidative Stress)	氧化應激
T139	inflammatory	炎症
T139	Hydrogen sulfide	硫化氫
T139	Diabetic Retinopathy	糖尿病視網膜病變
T139	Diabetic Complications	糖尿病併發症
T140	mRNA	mRNA
T140	Immunotherapy	免疫治療
T140	autoimmune disorder	自身免疫性疾病
T141	Trigonella foenum-graecum L.	葫蘆巴
T141	OS(Oxidative Stress)	氧化應激
T141	Insulin	胰島素
T141	diabetes mellitus	糖尿病
T141	Chinese Medicine	中藥
T142	FKBP12.6	FKBP12.6蛋白
T142	ER(Endoplasmic reticulum) stress	內質網應激
T142	emodin	大黃素
T142	Diabetic Complications	糖尿病併發症
T142	Diabetic cardiomyopathy	糖尿病性心肌病
T142	Chinese Medicine	中藥
T142	apoptosis	細胞凋亡
T143	sleeve gastrectomy	袖胃切除術
T143	Insulin secretion	胰島素分泌
T143	inflammatory	炎症
T143	glucose homeostasis	葡萄糖穩態
T143	gastric bypass	胃繞道手術
T143	cardiovascular protection	保護心血管
T144	PPAR(peroxisome proliferators-activated receptor)	過氧化物酶體增殖物活化受體
T144	Homocysteine	同型半胱氨酸
T144	Endothelial function	血管內皮功能
T144	Diabetic Complications	糖尿病併發症
T144	Coronary heart disease	冠狀動脈心臟疾病
T145	percutaneous coronary intervention	經皮冠狀動脈介入治療
T145	Myocardial infarction	心肌梗死
T145	Angiotensin	血管緊張素
T146	nuclear receptors	核受體
T146	Insulin resistance	胰島素抵抗
T146	Ginsenoside Re	人參皂苷
T146	diabetes mellitus	糖尿病
T146	Chinese Medicine	中藥
T146	Adiponection	脂聯素
T146	3T3-L1 preadipocyte	3T3-L1脂肪細胞
T147	Vascular tones	血管音
T147	TZDs(thiazolidinedione)	噻唑烷二酮類藥物
T147	type-2 diabetes mellitus	2型糖尿病
T147	PPAR(peroxisome proliferators-activated receptor)	過氧化物酶體增殖物活化受體
T147	Potassium channel	鉀離子通道
T147	cardiovascular disease	心腦血管疾病
T148	TGF-β(1)(transforming growth factor-β(1))	轉化生長因子
T148	Maltase	麥芽糖
T148	magnetic beads	磁珠
T148	Lipase	脂肪酶
T148	Chinese Medicine	中藥
T149	Phytochemistry	植物化學
T149	pharmacology	藥理學
T149	Cynomorium	鎖陽
T149	Chinese Medicine	中藥
T150	variations	差別
T150	Puerarin	葛根素
T150	mice model	小鼠模型
T150	Hyperglycemia	高血糖
T150	Chronopharmacokinetics	時間藥動學
T150	Chinese Medicine	中藥
T151	Ramulus mori polysaccharides	桑枝
T151	OS(Oxidative Stress)	氧化應激
T151	inflammatory	炎症
T151	Hyperglycemia	高血糖
T151	Chinese Medicine	中藥
T152	Synthesis	綜合
T152	Mangiferin	芒果苷
T152	Hyperglycemia	高血糖
T152	Chinese Medicine	中藥
T153	lysozyme	溶菌酶
T153	GLP-1(glucagon-like peptide-1)	胰高血糖素樣肽
T153	Exenatide	艾塞那肽
T153	dual-action peptide	雙作用的肽
T153	AGEs(Advanced glycation end products)	晚期糖化終產物
T154	tumor	腫瘤
T154	rapamycin	雷帕黴素
T154	Rack1 protein	Rack1 蛋白
T154	PI3K(phosphatidyl inositol 3-kinase)	磷脂醯肌醇三激酶
T154	neurodegenerative diseases	神經退行性疾病
T154	macrophage	巨噬細胞
T154	lysozyme	溶菌酶
T154	LiCl	氯化鋰
T154	ER(Endoplasmic reticulum) stress	內質網應激
T154	cycloheximide	放線菌酮
T155	selective modulator	選擇性調節劑
T155	Potassium channel	鉀離子通道
T155	K(Ca)3.1	鉀離子(鈣離子)3.1通道
T155	autoimmune disorder	自身免疫性疾病
T156	QYHJ	清胰化積
T156	hypertension	高血壓
T156	Diabetic Complications	糖尿病併發症
T156	diabetes mellitus	糖尿病
T156	Coronary heart disease	冠狀動脈心臟疾病
T156	Chinese Medicine	中藥
T156	CAVI(Cardio-ankle vascular index)	踝血管指數
T157	Skeletal muscle	骨骼肌
T157	Quercetin	槲皮素
T157	Insulin resistance	胰島素抵抗
T157	inflammatory	炎症
T157	Chinese Medicine	中藥
T157	AMPK(Adenosine Monophosphate Activated Protein Kinase)	磷酸化腺苷酸活化蛋白激酶
T158	type-1 diabetes mellitus	1型糖尿病
T158	NO(Nitric oxide)	一氧化氮
T158	diosgenin-ibuprofen	薯蕷皂苷配基-布洛芬
T159	Phycocyanin	藻藍蛋白
T159	mice model	小鼠模型
T159	Insulin resistance	胰島素抵抗
T159	Antidiabetic potential	抗糖尿病潛力
T160	PK(Protein kinase)	蛋白激酶
T160	phosphorylation	磷酸化
T160	diabetes mellitus	糖尿病
T160	Calcineurin	鈣調
T160	Brain Research	腦部研究
T161	visfatin	內脂素
T161	Spring	春天
T161	Selaginella tamariscina	卷柏
T161	OS(Oxidative Stress)	氧化應激
T161	Hyperlipidemia	高血脂
T161	Flavonoids	黃酮類化合物
T161	Diabetic Complications	糖尿病併發症
T161	Chinese Medicine	中藥
T162	type-2 diabetes mellitus	2型糖尿病
T162	Serum	血清
T162	Brain-derived neurotrophic factor	腦源性神經營養因子
T162	Brain Research	腦部研究
T163	PEGylation	聚乙二醇化
T163	GLP-1(glucagon-like peptide-1)	胰高血糖素樣肽
T163	diabetes mellitus	糖尿病
T164	pharmacokinetics	藥代動力學
T164	P-glycoprotein	P-糖蛋白
T164	Fexofenadine	非索非那定片
T164	Drug interaction	藥物相互作用
T164	Chinese Medicine	中藥
T164	Astragalus polysaccharide	黃芪多醣
T164	ABCB1	ABCB1基因
T165	uric acid	尿酸
T165	Metallothionein	金屬硫蛋白
T165	Lead	鉛
T165	biomarkers	生物標誌物
T166	type-2 diabetes mellitus	2型糖尿病
T166	hypertension	高血壓
T166	Diabetic Complications	糖尿病併發症
T166	CAVI(Cardio-ankle vascular index)	踝血管指數
T166	Atherosclerosis	動脈粥樣硬化
T167	Vascular protective properties	血管的防護性能
T167	ECs(Endothelial cells)	內皮細胞
T167	diabetes mellitus	糖尿病
T167	Chinese Medicine	中藥
T167	Anoectochilus roxburghii	金線蓮
T168	microarray	晶片
T168	Gene expression	基因表達
T168	diabetes mellitus	糖尿病
T168	Dendrobium	石斛
T168	Chinese Medicine	中藥
T170	OS(Oxidative Stress)	氧化應激
T170	Hyperglycemia	高血糖
T170	ECs(Endothelial cells)	內皮細胞
T170	Clinopodium chinense	風輪菜
T170	Chinese Medicine	中藥
T170	apoptosis	細胞凋亡
T171	β-amyloid protein	β-澱粉樣蛋白
T171	TZDs(thiazolidinedione)	噻唑烷二酮類藥物
T171	PPAR(peroxisome proliferators-activated receptor)	過氧化物酶體增殖物活化受體
T171	Pioglitazone	吡格列酮
T171	NF-kappa B(Nuclear factor-kappa B)	核因子-κB
T171	learning memory	學習記憶
T171	diabetes mellitus	糖尿病
T171	cortisol	皮質醇
T171	Brain Research	腦部研究
T171	BACE1	澱粉樣前體蛋白β位分解酶
T171	APP	APP
T171	AGEs(Advanced glycation end products)	晚期糖化終產物
T172	xanthine	黃嘌呤
T172	DPP-4 Inhibitor	DPP-4抑制劑
T173	Inhibitors	抑制劑
T173	docking	對接
T173	diabetes mellitus	糖尿病
T173	11 β-hydroxysteroid dehydrogenase type 1	11-β-羥基類固醇脫氫酶1型
T174	OS(Oxidative Stress)	氧化應激
T174	Glutathione	穀胱甘肽
T174	Fatty acid	脂肪酸
T174	ECs(Endothelial cells)	內皮細胞
T174	apoptosis	細胞凋亡
T174	Akt	絲氨酸-蘇氨酸蛋白激酶
T175	tumor	腫瘤
T175	nano-preparations	納米制劑
T175	Curcumin	薑黃素
T175	Chinese Medicine	中藥
T176	tumor	腫瘤
T176	pharmacokinetics	藥代動力學
T176	inflammatory	炎症
T176	Curcumin	薑黃素
T176	clinical trial	臨床試驗
T176	Chinese Medicine	中藥
T176	bioavailability	生物利用度
T177	OS(Oxidative Stress)	氧化應激
T177	inflammatory	炎症
T177	diabetes mellitus	糖尿病
T177	Curcumin	薑黃素
T177	Chinese Medicine	中藥
T178	STZ-induced diabetes	鏈脲佐菌素誘導型糖尿病
T178	site-directed mutagenesis	定點誘變
T178	GLP-1(glucagon-like peptide-1)	胰高血糖素樣肽
T178	diabetes mellitus	糖尿病
T181	Trimetazidine	曲美他嗪
T181	diabetes mellitus	糖尿病
T181	Cardiomyopathy	心肌病
T181	Cardiac function	心臟功能
T182	Toll-like receptor	Toll樣受體
T182	inflammatory	炎症
T182	Hyperglycemia	高血糖
T182	ECs(Endothelial cells)	內皮細胞
T182	Diabetic Complications	糖尿病併發症
T182	diabetes mellitus	糖尿病
T182	Atherosclerosis	動脈粥樣硬化
T183	VCAM-1(vascular cell adhesion molecule-1)	血管細胞粘附分子
T183	Vascular inflammation	血管炎
T183	Hyperglycemia	高血糖
T183	EGCG(epigallocatechin gallate)	表沒食子兒茶素沒食子酸酯
T183	ECs(Endothelial cells)	內皮細胞
T183	Chinese Medicine	中藥
T184	obesity	肥胖
T184	Lindera erythrocarpa	紅果山胡椒
T184	high-fat diet	高脂肪飲食
T184	Ganoderma lucidum	靈芝
T184	Chinese Medicine	中藥
T184	Adipose tissue	脂肪組織
T185	OS(Oxidative Stress)	氧化應激
T185	NO(Nitric oxide)	一氧化氮
T185	Hyperglycemia	高血糖
T185	Heme oxygenase-1	血紅素加氧酶-1
T185	Ginkgo biloba extract	銀杏葉提取物
T185	Chinese Medicine	中藥
T185	Adhesion molecule	粘附分子
T186	Urtica dentata Hand	红活麻
T186	type-1 diabetes mellitus	1型糖尿病
T186	Toll-like receptor	Toll樣受體
T186	Immunotherapy	免疫治療
T186	Dendritic cell	樹突狀細胞
T186	Coumarins	香豆素
T186	Chinese Medicine	中藥
T187	PPAR(peroxisome proliferators-activated receptor)	過氧化物酶體增殖物活化受體
T187	natural agonist	天然激動劑
T187	high throughput screening	高通量篩選
T187	Chinese Medicine	中藥
T187	Berberine	黃連素
T188	SLCO1B1	溶質轉運蛋白1B1
T188	pharmacology	藥理學
T188	pharmacokinetics	藥代動力學
T188	OATP1B1(organic anion transporting polypeptide 1B1)	有機陰離子轉運多肽1B1
T188	Nateglinide	那格列奈
T188	Glinides	格列奈類藥物
T188	CYP	細胞色素
T189	UPR(Unfolded protein response)	未折疊蛋白反應
T189	ER(Endoplasmic reticulum) stress	內質網應激
T189	Curcumin	薑黃素
T189	Chinese Medicine	中藥
T189	CD4+T cells	CD4+T淋巴細胞
T189	C/EBP homologous protein (CHOP)	C/EBP同源蛋白
T190	Single-minded 2	Single-minded 2
T190	Neurotoxicity	神經毒性
T190	Hyperglycemia	高血糖
T190	Drebrin	大腦發育調節蛋白
T190	Brain Research	腦部研究
T191	type-1 diabetes mellitus	1型糖尿病
T191	replacement therapy	替代療法
T191	Phytochemistry	植物化學
T191	pancreatic β-cells	胰腺β-細胞
T191	mechanism	機制
T191	Insulin	胰島素
T191	Immunotherapy	免疫治療
T191	combination therapy	聯合治療
T192	RAS(renin angiotensin system)	腎素-血管緊張素系統
T192	OS(Oxidative Stress)	氧化應激
T192	Endothelial function	血管內皮功能
T192	COX-2(cyclooxygenase 2)	環氧合酶
T192	BMP4(Bone morphogenetic protein 4)	骨形態發生蛋白4抗體
T193	Statin	他汀類藥物
T193	meta-analysis	薈萃分析
T193	fenofibrate	非諾貝特
T193	adverse events	不良事件
T195	UPLC	超高效液相色譜
T195	QTOF/MS	四極杆飛行時間串聯質譜
T195	Osthole	蛇床子素
T195	Metabolism	代謝
T195	Disposition	處置
T195	Chinese Medicine	中藥
T196	mice model	小鼠模型
T196	Gegen Qinlian Decoction	葛根芩連湯
T196	diabetes mellitus	糖尿病
T196	Chinese Medicine	中藥
T196	3T3-L1 preadipocyte	3T3-L1脂肪細胞
T197	mice model	小鼠模型
T197	Insulin sensitivity	胰島素敏感性
T197	Insulin resistance	胰島素抵抗
T197	Glucose tolerance test	葡萄糖耐量試驗
T197	diabetes mellitus	糖尿病
T198	Paclitaxel	紫杉醇
T198	p38 MAPK	p38蛋白
T198	Metformin drugs	二甲雙胍類藥物
T198	Metformin	二甲雙胍
T198	lung neoplasms	肺腫瘤
T198	ERCC1(Excision Repair Cross Complementing-1)	核苷酸切除修復交叉互補基因
T198	Chinese Medicine	中藥
T199	Plant-derived secretagogues	植物源性分泌
T199	pancreatic β-cells	胰腺β-細胞
T199	Insulin secretion	胰島素分泌
T199	diabetes mellitus	糖尿病
T199	Aralia taibaiensis	太白楤木
T200	Total defined daily dose	總限定日劑量
T200	hypertension	高血壓
T200	Calcium channel	鈣離子通道
T200	Angiotensin	血管緊張素
T201	Natriuretic peptide	利鈉肽
T201	mSCF(Membrane-bound stem cell factor)	膜結合型幹細胞因子
T201	ICC(Interstitial cell of Cajal)	Cajal間質細胞
T201	GSMCs(Gastric smooth muscle cells)	胃平滑肌細胞
T201	Diabetic gastroparesis	糖尿病胃輕癱
T202	Nrf2(Nuclear factor-erythroid 2-related factor 2)	轉錄因子NF-E2相關因子2
T202	Diabetic Retinopathy	糖尿病視網膜病變
T202	diabetic neuropathy	糖尿病神經病變
T202	Diabetic Nephropathy	糖尿病腎病
T202	Diabetic Complicationss	糖尿病併發症
T202	Diabetic Complications	糖尿病併發症
T202	Diabetic cardiomyopathy	糖尿病性心肌病
T203	Peripheral neuropathy	周圍神經病變
T203	Haplotype	單倍型
T203	genetic polymorphism	遺傳多態性
T203	9p21	染色體9p21
T204	tryptase	類胰蛋白酶
T204	obesity	肥胖
T204	Mast cell	肥大細胞
T204	Diabetic Complications	糖尿病併發症
T204	diabetes mellitus	糖尿病
T204	chymase	糜蛋白酶
T204	Atherosclerosis	動脈粥樣硬化
T204	abdominal aortic aneurysms	腹主動脈瘤
T205	TZDs(thiazolidinedione)	噻唑烷二酮類藥物
T205	type-2 diabetes mellitus	2型糖尿病
T205	PTPRD	PTPRD基因
T205	PPAR(peroxisome proliferators-activated receptor)	過氧化物酶體增殖物活化受體
T205	Pioglitazone	吡格列酮
T205	genetic polymorphism	遺傳多態性
T205	China	中國
T206	OS(Oxidative Stress)	氧化應激
T206	NO(Nitric oxide)	一氧化氮
T206	Endothelial function	血管內皮功能
T206	diabetes mellitus	糖尿病
T206	boldine	波爾定堿
T207	HbA(1c)	糖化血紅蛋白
T207	diagnosis	診斷
T207	diabetes mellitus	糖尿病
T208	Transplantation	移植
T208	stem cell	幹細胞
T208	Ischemic stroke	缺血性中風
T208	ECs(Endothelial cells)	內皮細胞
T208	Angiogenesis	血管新生
T209	NF-kappa B(Nuclear factor-kappa B)	核因子-κB
T209	Neuropathic pain	神經病理性疼痛
T209	Hydrogen sulfide	硫化氫
T209	Electroacupuncture	電
T209	Dorsal root ganglion	背根神經節
T210	Insulin	胰島素
T210	Hyperglycemia	高血糖
T210	GLP-1(glucagon-like peptide-1)	胰高血糖素樣肽
T210	Gatifloxacin	加替沙星
T210	diabetes mellitus	糖尿病
T211	α-Glycosidase Inhibitor	α葡萄糖苷酶抑制劑
T211	Morus alba	桑白皮
T211	magnetic beads	磁珠
T211	Chinese Medicine	中藥
T212	Scutellaria-coptis herb couple (SC)	黃芩-黃連藥對
T212	Intestinal disaccharidase	小腸雙糖酶
T212	Hyperglycemia	高血糖
T212	Fasting plasma insulin	空腹血漿胰島素
T212	diabetes mellitus	糖尿病
T212	Chinese Medicine	中藥
T212	Berberine	黃連素
T212	Baicalin	黃芩苷
T213	Transesterification	酯交換
T213	Species differences	種屬差異
T213	Pseudo-esterase	偽酯酶
T213	Boc5	Boc5
T213	Albumin	白蛋白
T214	type-2 diabetes mellitus	2型糖尿病
T214	Ginsenoside Re	人參皂苷
T214	diabetes mellitus	糖尿病
T214	Chinese Medicine	中藥
T215	Sweet Tea	甜茶
T215	obesity	肥胖
T215	Lipid metabolism	脂質代謝
T215	Leptin	瘦素
T215	high-fat diet	高脂肪飲食
T215	Chinese Medicine	中藥
T216	pancreatic β-cells	胰腺β-細胞
T216	OS(Oxidative Stress)	氧化應激
T216	inflammatory	炎症
T216	Genistein	金雀異黃素
T216	Adipose tissue	脂肪組織
T217	Lipid metabolism	脂質代謝
T217	indometacin	吲哚美辛
T217	Glucose metabolism	葡萄糖代謝
T217	Fatty liver	脂肪肝
T217	diabetes mellitus	糖尿病
T217	AMPK(Adenosine Monophosphate Activated Protein Kinase)	磷酸化腺苷酸活化蛋白激酶
T218	type-1 diabetes mellitus	1型糖尿病
T218	mu-Opioid receptor	μ阿片受體
T218	Large intestinal transit	大小腸轉運
T218	Endomorphins	內嗎啡肽
T218	Colonic propulsion	結腸推進
T219	Sulfonylureas	磺脲類
T219	pharmacokinetics	藥代動力學
T219	Gliclazide	格列齊特
T219	bioavailability	生物利用度
T220	type-2 diabetes mellitus	2型糖尿病
T220	microsphere	微球
T220	long acting	長效
T220	GLP-1(glucagon-like peptide-1)	胰高血糖素樣肽
T220	Exenatide	艾塞那肽
T220	controlled release	控釋
T222	α-glucan	α-葡聚醣
T222	Polysaccharide	多醣
T222	pancreatic β-cells	胰腺β-細胞
T222	medicinal mushrooms	藥用蘑菇
T222	Hyperglycemia	高血糖
T222	Grifola frondosa	灰樹花
T222	Chinese Medicine	中藥
T224	Flavonoids	黃酮類化合物
T224	docking	對接
T224	diabetes mellitus	糖尿病
T224	Chinese Medicine	中藥
T225	OS(Oxidative Stress)	氧化應激
T225	NHE 1(Na+/H+ exchanger 1)	鈉氫交換泵
T225	NF-kappa B(Nuclear factor-kappa B)	核因子-κB
T225	Neointinnal formation	Neointinnal形成
T225	AGEs(Advanced glycation end products)	晚期糖化終產物
T226	medicinal mushrooms	藥用蘑菇
T226	Hyperglycemia	高血糖
T226	diabetes mellitus	糖尿病
T226	Cordyceps sinensis	冬蟲夏草
T226	cholinergic nerve	膽鹼能神經
T226	Chinese Medicine	中藥
T228	solid lipid nanoparticles	固體脂質納米粒
T228	Puerarin	葛根素
T228	Metabolic syndrome	代謝綜合征
T228	Chinese Medicine	中藥
T229	PLGA microspheres(polylactic-co-glycolic acid microspheres)	乳酸羥基乙酸共聚物微球
T229	intestinal absorption	腸道吸收
T229	chitosan	殼聚醣
T230	PPAR(peroxisome proliferators-activated receptor)	過氧化物酶體增殖物活化受體
T230	molecular docking	分子對接
T230	dual-agonist drug	雙激動劑藥物
T230	diabetes mellitus	糖尿病
T230	core hopping	核心跳頻
T230	binding pocket	結合口袋
T230	ADME(absorption,distribution,metabolism,excretion)	吸收、分佈、代謝及排泄
T231	saline loading test	鹽水負荷試驗
T231	primary aldosteronism	原發性醛固酮增多症
T231	hypertension	高血壓
T231	Hyperglycemia	高血糖
T231	Diabetic Complications	糖尿病併發症
T231	ARR	ARR
T234	proliferation	增殖
T234	pancreatic β-cells	胰腺β-細胞
T234	mTOR	mTOR信號
T234	GLP-1(glucagon-like peptide-1)	胰高血糖素樣肽
T234	apoptosis	細胞凋亡
T234	AMPK(Adenosine Monophosphate Activated Protein Kinase)	磷酸化腺苷酸活化蛋白激酶
T235	type-2 diabetes mellitus	2型糖尿病
T235	L6 myotubes	L6肌管
T235	glucose uptake	葡萄糖攝取
T235	Chinese Medicine	中藥
T235	Calcineurin	鈣調
T235	Astragalus polysaccharide	黃芪多醣
T235	AS160	AS160
T235	AMPK(Adenosine Monophosphate Activated Protein Kinase)	磷酸化腺苷酸活化蛋白激酶
T235	Akt	絲氨酸-蘇氨酸蛋白激酶
T236	Myocardial infarction	心肌梗死
T236	Metformin drugs	二甲雙胍類藥物
T236	Metformin	二甲雙胍
T236	Ischemia	缺血
T237	OS(Oxidative Stress)	氧化應激
T237	Nicotinamide	煙醯胺
T237	methyl depletion	甲基枯竭
T237	Insulin resistance	胰島素抵抗
T238	VEGF(vascular endothelium growth factor)	血管內皮生長因子
T238	mice model	小鼠模型
T238	Insulin	胰島素
T238	fracture	骨折
T238	diabetes mellitus	糖尿病
T239	p66Shc	p66Shc
T239	NO(Nitric oxide)	一氧化氮
T239	Immunotherapy	免疫治療
T239	erectile dysfunction	勃起功能障礙
T239	diabetes mellitus	糖尿病
T240	Lipid metabolism	脂質代謝
T240	Isoproterenol	異丙腎上腺素
T240	inflammatory	炎症
T240	Curcumin	薑黃素
T240	Chinese Medicine	中藥
T240	Adipose tissue	脂肪組織
T241	cardiovascular disease	心腦血管疾病
T241	autoimmune disorder	自身免疫性疾病
T241	Asymmetric dimethylarginine	非對稱二甲基精氨酸
T242	prostaglandins	前列腺素
T242	PPAR(peroxisome proliferators-activated receptor)	過氧化物酶體增殖物活化受體
T242	NO(Nitric oxide)	一氧化氮
T242	Endothelial function	血管內皮功能
T242	EDCF(endothelium-derived contracting factor)	內皮源性收縮因子
T243	Toll-like receptor	Toll樣受體
T243	NF-kappa B(Nuclear factor-kappa B)	核因子-κB
T243	diabetes mellitus	糖尿病
T243	Chinese Medicine	中藥
T243	Bone marrow stem cell	骨髓幹細胞
T243	Astragalus polysaccharide	黃芪多醣
T244	Tolbutamide	甲苯磺丁脲
T244	Plasma	血漿
T244	pharmacokinetics	藥代動力學
T244	HPLC-DAD detection	高效液相色譜-二極體振列檢測器法
T244	4-hydroxytolbutamide	4-羥基甲苯磺丁脲
T245	Liver glucokinase	肝臟葡萄糖激酶
T245	Gene expression	基因表達
T245	diabetes mellitus	糖尿病
T246	type-2 diabetes mellitus	2型糖尿病
T246	linagliptin	利拉利汀
T246	incretin	腸促胰島素
T246	DPP-4 Inhibitor	DPP-4抑制劑
T247	peptide	肽
T247	Insulin analogues	胰島素類似物
T247	Insulin	胰島素
T247	HPLC	高性能液相色譜法
T248	Tacrolimus	他克莫司
T248	mice model	小鼠模型
T248	inflammatory	炎症
T248	Diabetic Retinopathy	糖尿病視網膜病變
T248	Diabetic Complications	糖尿病併發症
T248	diabetes mellitus	糖尿病
T249	PTEN(phosphatase and tensin homolog)	磷酸酶和張力蛋白同源物
T249	PI3K(phosphatidyl inositol 3-kinase)	磷脂醯肌醇三激酶
T249	Myocardial infarction	心肌梗死
T249	Ischemia	缺血
T249	DPP-4 Inhibitor	DPP-4抑制劑
T249	diabetes mellitus	糖尿病
T249	cAMP-protein kinase A	環磷酸腺苷蛋白激酶
T250	pharmacokinetics	藥代動力學
T250	Oral hypoglycemic agents	口服降糖藥
T250	Euglycemic clamp	正葡萄糖鉗夾技術
T251	Vasorelaxation	血管舒張
T251	type-2 diabetes mellitus	2型糖尿病
T251	OS(Oxidative Stress)	氧化應激
T251	Huang-Lian-Jie-Du-Decoction	黃聯捷杜湯
T251	Chinese Medicine	中藥
T251	aorta	主動脈
T252	type-2 diabetes mellitus	2型糖尿病
T252	Presystemic metabolism	系統前代謝
T252	pharmacokinetics	藥代動力學
T252	Chinese Medicine	中藥
T252	Baicalin	黃芩苷
T253	Potentilla discolor Bunge	翻白草
T253	Hyperglycemia	高血糖
T253	diabetes mellitus	糖尿病
T253	Chinese Medicine	中藥
T254	obesity	肥胖
T254	Mitochondria	線粒體
T254	Metabolism	代謝
T254	macrophage	巨噬細胞
T254	Adipose tissue	脂肪組織
T255	Toll-like receptor	Toll樣受體
T255	NF-kappa B(Nuclear factor-kappa B)	核因子-κB
T255	Lung injury	肺損傷
T255	Insulin	胰島素
T256	pharmacokinetics	藥代動力學
T256	inflammatory	炎症
T256	in vivo study	體內實驗研究
T256	in vitro study	體外實驗研究
T256	controlled release	控釋
T256	Akaike information criterion	赤池信息量準則
T257	Rhodiola crenulata	大花紅景天
T257	PPAR(peroxisome proliferators-activated receptor)	過氧化物酶體增殖物活化受體
T257	mice model	小鼠模型
T257	Chinese Medicine	中藥
T257	Cardiac output	心輸出量
T258	UPLC-MS/MS	超高效液相色譜串聯質譜
T258	TZDs(thiazolidinedione)	噻唑烷二酮類藥物
T258	type-2 diabetes mellitus	2型糖尿病
T258	Pioglitazone	吡格列酮
T258	pharmacokinetics	藥代動力學
T258	Chinese Medicine	中藥
T258	Astragalus polysaccharide	黃芪多醣
T259	Rehmannia glutinosa	熟地黃
T259	Intestinal disaccharidase	小腸雙糖酶
T259	Hyperglycemia	高血糖
T259	Fasting plasma insulin	空腹血漿胰島素
T259	diabetes mellitus	糖尿病
T259	Chinese Medicine	中藥
T259	Berberine	黃連素
T260	pancreatic β-cells	胰腺β-細胞
T260	Insulin	胰島素
T260	Chinese Medicine	中藥
T260	Berberine	黃連素
T260	AMPK(Adenosine Monophosphate Activated Protein Kinase)	磷酸化腺苷酸活化蛋白激酶
T261	remission	緩解
T261	Metabolic syndrome	代謝綜合征
T261	BMI(Body Mass Index)	身體品質指數
T262	PHLEBITIS	靜脈炎
T262	NICU(Neurological Intensive Care Unit)	神經科重症監護病房
T262	intravenous infusion	靜脈滴注
T262	Interfix(R) Safest Infusion Apparatus	相關(R)安全輸液器
T263	prevention and control	預防和控制
T263	Phycocyanin	藻藍蛋白
T263	diabetes mellitus	糖尿病
T263	alloxan-diabetes	四氧嘧啶糖尿病
T264	von Ebner's gland	味腺
T264	mice model	小鼠模型
T264	GLP-1(glucagon-like peptide-1)	胰高血糖素樣肽
T264	diabetes mellitus	糖尿病
T265	risk factors	風險因素
T265	Ischemic stroke	缺血性中風
T265	hypertension	高血壓
T265	genetic polymorphism	遺傳多態性
T265	Diabetic Complications	糖尿病併發症
T266	type-2 diabetes mellitus	2型糖尿病
T266	pharmacokinetics	藥代動力學
T266	NONMEM	非線性混合效應模型
T266	Insulin	胰島素
T266	indirect response model	間接響應模型
T266	Hyperglycemia	高血糖
T266	GLP-1(glucagon-like peptide-1)	胰高血糖素樣肽
T266	Exenatide	艾塞那肽
T266	effect compartment	效應室
T267	Ischemic stroke	缺血性中風
T267	inflammatory	炎症
T267	Chinese Medicine	中藥
T267	arctiin	牛蒡子苷
T267	apoptosis	細胞凋亡
T268	Therapy target	治療靶點
T268	Signals	信號
T268	pharmacological intervention	藥物幹預
T268	obesity	肥胖
T268	Metabolic syndrome	代謝綜合征
T268	diabetes mellitus	糖尿病
T268	cardiovascular disease	心腦血管疾病
T268	Adipose tissue	脂肪組織
T268	Adiponection	脂聯素
T269	pancreatic β-cells	胰腺β-細胞
T269	OS(Oxidative Stress)	氧化應激
T269	Nrf2(Nuclear factor-erythroid 2-related factor 2)	轉錄因子NF-E2相關因子2
T269	Insulin	胰島素
T269	diabetes mellitus	糖尿病
T269	Cytotoxicity	細胞毒性
T269	Arsenic	砷
T270	isolated heart	離體心臟
T270	Ischemia	缺血
T270	diabetes mellitus	糖尿病
T270	atorvastatin	阿托伐他汀
T271	treatment	治療
T271	diabetes mellitus	糖尿病
T271	Chinese Medicine	中藥
T271	active ingredients	有效成分
T272	Microneedle	微針
T272	Lyophilization	凍乾
T272	Insulin	胰島素
T272	diabetes mellitus	糖尿病
T272	controlled release	控釋
T274	PEGylation	聚乙二醇化
T274	incretin	腸促胰島素
T274	GLP-1(glucagon-like peptide-1)	胰高血糖素樣肽
T274	Exenatide	艾塞那肽
T274	diabetes mellitus	糖尿病
T275	Transcriptional regulation	轉錄調控
T275	Therapy target	治療靶點
T275	PTEN(phosphatase and tensin homolog)	磷酸酶和張力蛋白同源物
T275	Post-translational regulation	(蛋白)翻譯後調控
T276	type-2 diabetes mellitus	2型糖尿病
T276	Hyperglycemia	高血糖
T276	Ganoderma lucidum	靈芝
T276	Chinese Medicine	中藥
T277	SSAO(Semicarbazide Sensitive Amine Oxidase)	氨基脲敏感性氨氧化酶
T277	Inhibitors	抑制劑
T277	Distribution	分佈
T277	Chinese Medicine	中藥
T277	Caffeine	咖啡因
T277	Accumulation	積累
T279	vWF(von Willebrand factor)	血管性血友病因子
T279	VCAM-1(vascular cell adhesion molecule-1)	血管細胞粘附分子
T279	LDL(Low-density lipoprotein)	低密度脂蛋白
T279	Diabetic Complications	糖尿病併發症
T279	diabetes mellitus	糖尿病
T279	Coronary heart disease	冠狀動脈心臟疾病
T280	type-2 diabetes mellitus	2型糖尿病
T280	SAR(Structure-activity relationships)	構效關係(結構與效應關係)
T280	PTP-1B(Protein tyrosine phosphatase-1B)	蛋白酪氨酸磷酸酶1B
T280	Phytochemistry	植物化學
T280	obesity	肥胖
T280	Natural products	天然產品
T280	Inhibitors	抑制劑
T281	Urbanization status	城市化狀態
T281	Taiwan	台灣
T281	prescription medications	處方藥
T281	hypertension	高血壓
T281	Diabetic Complications	糖尿病併發症
T281	combination therapy	聯合治療
T281	Charlson comorbidity index	察爾森合併症指數
T282	Peripheral neuropathy	周圍神經病變
T282	OS(Oxidative Stress)	氧化應激
T282	Hyperglycemia	高血糖
T283	risk factors	風險因素
T283	Outcome	成果
T283	Ischemic stroke	缺血性中風
T283	healthy	健康
T283	China	中國
T285	transit compartment model	中轉倉模式
T285	simulation	模擬
T285	pharmacokinetics	藥代動力學
T285	pharmacodynamics	藥效學
T285	In vitro-in vivo correlation	體內-體外相關性
T285	GLP-1(glucagon-like peptide-1)	胰高血糖素樣肽
T285	Exenatide	艾塞那肽
T285	double-walled microspheres	雙層壁的微球
T285	dose	劑量
T285	controlled release	控釋
T287	Phellinus linteus	桑黃
T287	Peroxynitrite	過氧亞硝基陰離子
T287	Hydroxyl radical	羥基自由基
T287	Hispidin	牛奶樹堿
T287	DNA damage	DNA損傷
T287	Chinese Medicine	中藥
T288	Syndrome differentiation	辨證施治
T288	Fatty acid	脂肪酸
T288	diabetes mellitus	糖尿病
T288	Chinese Medicine	中藥
T288	Chemometrics	化學計量學
T289	Phenotypic screening	表型篩選
T289	obesity	肥胖
T289	Lipid metabolism	脂質代謝
T289	Insulin resistance	胰島素抵抗
T289	Fatty liver	脂肪肝
T289	drug discovery	藥物研發
T290	PK(Protein kinase)	蛋白激酶
T290	pharmacokinetics	藥代動力學
T290	P-glycoprotein	P-糖蛋白
T290	OS(Oxidative Stress)	氧化應激
T290	Kidney	腎臟
T290	diabetes mellitus	糖尿病
T291	Vaspin(visceral adipose tissue-derived serine protease Inhibitor)	內臟脂肪特異性絲氨酸蛋白酶抑制劑
T291	type-2 diabetes mellitus	2型糖尿病
T291	carotid plaque	頸動脈斑塊
T292	Ischemic stroke	缺血性中風
T292	genetic polymorphism	遺傳多態性
T292	FGF-R(fibroblast growth factor)	成纖維細胞生長因子
T292	China	中國
T293	Stroke	中風
T293	pneumonia	肺炎
T293	inflammatory	炎症
T293	diabetes mellitus	糖尿病
T293	C-reactive protein	C-反應蛋白
T294	STZ-induced diabetes	鏈脲佐菌素誘導型糖尿病
T294	Cytotoxicity	細胞毒性
T294	cyprinol sulfate	鯉醇硫酸酯
T294	cholic acid	膽酸
T294	bile acid	膽汁酸
T295	molecular weight	分子量
T295	Insulin resistance	胰島素抵抗
T295	diabetes mellitus	糖尿病
T295	chitosan	殼聚醣
T295	Adipose tissue	脂肪組織
T296	whole grains	五穀雜糧
T296	prevention and control	預防和控制
T296	functional food	功能性食品
T296	diabetes mellitus	糖尿病
T297	Statin	他汀類藥物
T297	hypertension	高血壓
T297	dyslipidemia	血脂異常
T297	Diabetic Complications	糖尿病併發症
T297	diabetes mellitus	糖尿病
T298	virtual screening	虛擬篩選
T298	type-2 diabetes mellitus	2型糖尿病
T298	radial basis function neural networks (RBFNN)	徑向基函子神經網絡
T298	quantitative structure-activity relationships (QSAR)	定量構效關係
T298	PTP-1B(Protein tyrosine phosphatase-1B)	蛋白酪氨酸磷酸酶1B
T298	MLR(multiple linear regression)	多重線性回歸
T298	drug discovery	藥物研發
T298	diabetes mellitus	糖尿病
T298	CoMFA(comparative molecular field analysis)	比較分子場分析法
T298	3D-QSAR	三維定量構效關係
T298	2D-QSAR	二維定量構效關係
T299	pancreatic β-cells	胰腺β-細胞
T299	Lipotoxicity	脂毒性
T299	GLP-1(glucagon-like peptide-1)	胰高血糖素樣肽
T299	Exenatide	艾塞那肽
T299	diabetes mellitus	糖尿病
T300	GLP-1(glucagon-like peptide-1)	胰高血糖素樣肽
T300	Exenatide	艾塞那肽
T300	Diabetic Retinopathy	糖尿病視網膜病變
T300	Diabetic Complications	糖尿病併發症
T300	diabetes mellitus	糖尿病
T302	type-2 diabetes mellitus	2型糖尿病
T302	mice model	小鼠模型
T302	glucocorticoid	糖皮質激素
T302	emodin	大黃素
T302	Chinese Medicine	中藥
T302	Adipose tissue	脂肪組織
T302	11 β-hydroxysteroid dehydrogenase type 1	11-β-羥基類固醇脫氫酶1型
T303	inflammatory	炎症
T303	Hyperglycemia	高血糖
T303	Ginsenoside Re	人參皂苷
T303	diabetes mellitus	糖尿病
T303	Chinese Medicine	中藥
T303	apoptosis	細胞凋亡
T304	α-Glycosidase Inhibitor	α葡萄糖苷酶抑制劑
T304	Metabolism	代謝
T304	Hyperglycemia	高血糖
T304	Chinese Medicine	中藥
T304	Alismatis Rhizoma	澤瀉
T304	3T3-L1 preadipocyte	3T3-L1脂肪細胞
T306	type-2 diabetes mellitus	2型糖尿病
T306	Repaglinide	瑞格列奈
T306	R121W	R121W
T306	paired box gene 4	配對盒基因4
T306	neurogenic differentiation 1 gene	神經性分化基因
T306	Glinides	格列奈類藥物
T306	genetic polymorphism	遺傳多態性
T306	A45T	A45T
T308	type-2 diabetes mellitus	2型糖尿病
T308	Radix Ophiopogonis	麥冬
T308	Polysaccharide	多醣
T308	PI3K(phosphatidyl inositol 3-kinase)	磷脂醯肌醇三激酶
T308	Chinese Medicine	中藥
T308	Akt	絲氨酸-蘇氨酸蛋白激酶
T309	Oleanolic acid	齊墩果酸
T309	NF-kappa B(Nuclear factor-kappa B)	核因子-κB
T309	Metabolism	代謝
T309	Glucose metabolism	葡萄糖代謝
T309	Chinese Medicine	中藥
T309	Bcl-2(B-cell lymphoma-2)	B淋巴細胞瘤-2基因
T309	Aldose reductase	醛糖還原酶
T309	Aging	老化
T310	triterpenes	三萜類化合物
T310	PTP-1B(Protein tyrosine phosphatase-1B)	蛋白酪氨酸磷酸酶1B
T310	NF-kappa B(Nuclear factor-kappa B)	核因子-κB
T310	Momordica charantia	苦瓜
T310	inflammatory	炎症
T310	Chinese Medicine	中藥
T311	type-1 diabetes mellitus	1型糖尿病
T311	Medullary thymic epithelial cell	胸腺髓質上皮細胞
T311	Insulin	胰島素
T311	Immunotherapy	免疫治療
T311	high throughput screening	高通量篩選
T311	autoimmune disorder	自身免疫性疾病
T312	noninferiority	非劣效性
T312	hypertension	高血壓
T312	FDC(Fixed dose combination)	固定劑量組合
T312	Diabetic Complications	糖尿病併發症
T312	diabetes mellitus	糖尿病
T313	rheumatoid arthritis	類風濕關節炎
T313	methotrexate	氨甲喋呤
T313	leflunomide	來氟米特
T313	glucocorticoid	糖皮質激素
T313	adverse reactions	不良反應
T314	Rhodiola crenulata	大花紅景天
T314	Metabolic syndrome	代謝綜合征
T314	Insulin resistance	胰島素抵抗
T314	Chinese Medicine	中藥
T315	Modulators	調制器
T315	LBD	LBD
T315	Inverse agonist	反相激動劑
T315	ERRs(Estrogen-related receptors)	雌激素相關受體
T315	Biological Function	生物學功能
T315	agonist	激動劑
T316	HbA(1c)	糖化血紅蛋白
T316	Diabetic Retinopathy	糖尿病視網膜病變
T316	Diabetic Complications	糖尿病併發症
T316	Chinese Medicine	中藥
T316	arctiin	牛蒡子苷
T317	vildagliptin	維格列汀
T317	type-2 diabetes mellitus	2型糖尿病
T317	SHR117887	SHR117887
T317	pancreatic β-cells	胰腺β-細胞
T317	Insulin	胰島素
T317	GLP-1(glucagon-like peptide-1)	胰高血糖素樣肽
T317	DPP-4 Inhibitor	DPP-4抑制劑
T318	Vascular diseases	血管疾病
T318	Sulfonylureas	磺脲類
T318	propargylglycine	炔丙基甘氨酸
T318	Potassium channel	鉀離子通道
T318	high-fat diet	高脂肪飲食
T318	glibenclamide	格列本脲
T318	endothelium-dependent vasorelaxation	內皮依賴性血管舒張
T318	diabetes mellitus	糖尿病
T318	cystathionine-gamma-lyase	胱硫醚-γ-裂解酶
T318	Chinese Medicine	中藥
T318	arecoline	檳榔鹼
T319	type-2 diabetes mellitus	2型糖尿病
T319	selectivity	選擇性
T319	SAR(Structure-activity relationships)	構效關係(結構與效應關係)
T319	preclinical	臨床前研究
T319	non-peptidomimetic	非肽
T319	medicinal chemistry	藥物化學
T319	Inhibitors	抑制劑
T319	drug discovery	藥物研發
T319	DPP-4 Inhibitor	DPP-4抑制劑
T319	Analogs	類似物
T321	β-Casomorphin-7	β-酪啡肽-7
T321	Renal histology	腎組織學
T321	Epithelial-mesenchymal transdifferentiation	上皮間質轉分化
T321	Diabetic Nephropathy	糖尿病腎病
T321	Diabetic Complications	糖尿病併發症
T322	obesity	肥胖
T322	Galanin	甘丙肽
T322	Appetite	食慾
T323	type-2 diabetes mellitus	2型糖尿病
T323	platelets	血小板
T323	Diabetic Complications	糖尿病併發症
T323	Atherosclerosis	動脈粥樣硬化
T324	type-2 diabetes mellitus	2型糖尿病
T324	Proteinuria	蛋白尿
T324	Non-high-density lipoprotein cholesterol	非高密度脂蛋白膽固醇
T324	Lipids	血脂
T324	Diabetic Nephropathy	糖尿病腎病
T324	Diabetic Complications	糖尿病併發症
T324	adverse events	不良事件
T325	superoxide dismutase	超氧化物歧化酶
T325	STZ-induced diabetes	鏈脲佐菌素誘導型糖尿病
T325	Polysaccharide	多醣
T325	PDX-1	PDX-1
T325	pancreatic β-cells	胰腺β-細胞
T325	NO(Nitric oxide)	一氧化氮
T325	mRNA	mRNA
T325	Metformin drugs	二甲雙胍類藥物
T325	Metformin	二甲雙胍
T325	Hyperglycemia	高血糖
T325	Glutathione	穀胱甘肽
T325	Ganoderma lucidum	靈芝
T325	diabetes mellitus	糖尿病
T325	Chinese Medicine	中藥
T325	catalase	過氧化氫酶
T325	Casp-3(Caspase-3)	重組人胱天蛋白酶
T325	Bcl-2(B-cell lymphoma-2)	B淋巴細胞瘤-2基因
T325	Bax	多肽抗原
T325	apoptosis	細胞凋亡
T327	Tacrolimus	他克莫司
T327	mice model	小鼠模型
T327	Islet transplantation	胰島移植
T327	Hyperglycemia	高血糖
T327	dose	劑量
T328	sulfobromophthalein	磺溴酞
T328	pharmacokinetics	藥代動力學
T328	MRP(Multidrug Resistance-Associated Protein)	多藥耐藥相關蛋白
T328	Insulin	胰島素
T328	diabetes mellitus	糖尿病
T328	bile acid	膽汁酸
T329	vildagliptin	維格列汀
T329	safety	安全
T329	meta-analysis	薈萃分析
T329	efficacy	功效
T329	DPP-4 Inhibitor	DPP-4抑制劑
T329	diabetes mellitus	糖尿病
T330	α-Glycosidase Inhibitor	α葡萄糖苷酶抑制劑
T330	Hyperglycemia	高血糖
T330	Fluorescence emission spectrums	熒光發射光譜
T330	Euglycemic clamp	正葡萄糖鉗夾技術
T330	diabetes mellitus	糖尿病
T330	Chinese Medicine	中藥
T330	Caco-2 cell	Caco-2細胞
T330	Berberine	黃連素
T331	type-2 diabetes mellitus	2型糖尿病
T331	Trigonella foenum-graecum L.	葫蘆巴
T331	mice model	小鼠模型
T331	Hyperglycemia	高血糖
T331	high-fat diet	高脂肪飲食
T331	Chinese Medicine	中藥
T332	uric acid	尿酸
T332	liver function	肝功能
T332	Hyperglycemia	高血糖
T332	diabetes mellitus	糖尿病
T332	Chinese Medicine	中藥
T333	TZDs(thiazolidinedione)	噻唑烷二酮類藥物
T333	resistin	抵抗
T333	Pioglitazone	吡格列酮
T333	mice model	小鼠模型
T333	Glucose tolerance test	葡萄糖耐量試驗
T333	Adiponection	脂聯素
T334	type-2 diabetes mellitus	2型糖尿病
T334	Retinol Binding Protein 4	視黃醇結合蛋白-4
T334	hypertension	高血壓
T334	glomerular filtration	腎小球濾過
T334	dyslipidemia	血脂異常
T334	Diabetic Complications	糖尿病併發症
T334	Albumin	白蛋白
T335	pharmacokinetics	藥代動力學
T335	Nateglinide	那格列奈
T335	LC-MS	液相色譜串聯質譜法
T335	Glinides	格列奈類藥物
T335	China	中國
T335	bioavailability	生物利用度
T336	Rho kinase	Rho激酶
T336	Inhibitors	抑制劑
T336	Diabetic Complicationss	糖尿病併發症
T336	diabetes mellitus	糖尿病
T337	SLC30A8 gene	SLC30A8基因
T337	Schizophrenia	精神分裂症
T337	genotype	基因型
T337	Diabetic Complications	糖尿病併發症
T337	diabetes mellitus	糖尿病
T337	association	協會
T338	Liver	肝臟
T338	diabetes mellitus	糖尿病
T338	cholesterol	膽固醇
T338	apolipoprotein	載脂蛋白
T338	ABCB1	ABCB1基因
T339	tumor	腫瘤
T339	Trigonella foenum-graecum L.	葫蘆巴
T339	toxicology	毒理學
T339	pharmacokinetics	藥代動力學
T339	neuroprotective	神經
T339	Hyperlipidemia	高血脂
T339	Hyperglycemia	高血糖
T339	Diabetic Complicationss	糖尿病併發症
T339	Diabetic Complications	糖尿病併發症
T339	diabetes mellitus	糖尿病
T339	Chinese Medicine	中藥
T339	central nervous system disease	中樞神經系統疾病
T339	antibiotics	抗生素
T339	Alkaloid	生物鹼
T340	Sulfonylureas	磺脲類
T340	Insulin secretion	胰島素分泌
T340	Inhibitors	抑制劑
T340	Glucose metabolism	葡萄糖代謝
T340	Diabetic Complicationss	糖尿病併發症
T340	diabetes mellitus	糖尿病
T340	activators	啟動
T341	Lichens	地衣
T341	Insulin	胰島素
T341	Hyperglycemia	高血糖
T341	diabetes mellitus	糖尿病
T341	Chinese Medicine	中藥
T342	SNaPshot array	陣列快照
T342	rs2811712	rs2811712 基因
T342	rs2222823	rs2222823基因
T342	Heterozygote genotype	雜合子基因型
T342	Cerebral small vessel disease	腦小血管病變
T342	Brain Research	腦部研究
T343	Mechanical ventilation	機械通氣
T343	Lung injury	肺損傷
T343	Low tidal volume	小潮氣量
T343	inflammatory	炎症
T343	diabetes mellitus	糖尿病
T344	Salacia oblonga	長圓果五層龍
T344	Hen	母雞
T344	Ectopic	宮外孕
T344	dyslipidemia	血脂異常
T344	Chinese Medicine	中藥
T345	Myocardial injury	心肌損傷
T345	Myocardial infarction	心肌梗死
T345	diabetes mellitus	糖尿病
T345	Chinese Medicine	中藥
T345	Cardiac function	心臟功能
T345	apoptosis	細胞凋亡
T345	Allicin	大蒜素
T346	Proteinuria	蛋白尿
T346	podocin	膜蛋白
T346	Diabetic Nephropathy	糖尿病腎病
T346	Diabetic Complications	糖尿病併發症
T346	Chinese Medicine	中藥
T346	Berberine	黃連素
T346	adverse events	不良事件
T347	Tinospora crispa	波葉青牛膽
T347	mice model	小鼠模型
T347	Hyperglycemia	高血糖
T347	GLUT	葡萄糖運載體
T347	Chinese Medicine	中藥
T347	Borapetoside C	Borapetoside C
T348	TZDs(thiazolidinedione)	噻唑烷二酮類藥物
T348	type-2 diabetes mellitus	2型糖尿病
T348	Rosiglitazone	羅格列酮
T348	OS(Oxidative Stress)	氧化應激
T348	Cardiomyopathy	心肌病
T348	Adiponection	脂聯素
T349	Valsartan	纈沙坦
T349	type-2 diabetes mellitus	2型糖尿病
T349	Pathological progression	病理進展
T349	Fatty liver	脂肪肝
T350	testosterone	睪丸酮
T350	mobilization	轉移
T350	Homing	歸位
T350	Bone marrow stem cell	骨髓幹細胞
T350	Angiogenesis	血管新生
T351	diabetes mellitus	糖尿病
T351	COX-2(cyclooxygenase 2)	環氧合酶
T351	Clausenamide	黃皮醯胺
T351	Brain Research	腦部研究
T352	lower limb vessels	下肢血管
T352	diabetes mellitus	糖尿病
T352	color Doppler ultrasonography	彩色多普勒超聲
T352	alprostadil	前列地爾
T353	TZDs(thiazolidinedione)	噻唑烷二酮類藥物
T353	National Health Insurance	國民健康保險
T353	incremental cost-effectiveness ratio (ICER)	增量成本效益比
T353	diabetes mellitus	糖尿病
T353	cost-effectiveness	成本效益
T354	transient receptor potential 6 (TRPC6)	瞬時受體電位6
T354	TGF-β(1)(transforming growth factor-β(1))	轉化生長因子
T354	tempol	四甲基哌啶
T354	Diabetic Nephropathy	糖尿病腎病
T354	Diabetic Complications	糖尿病併發症
T354	collagen IV	Ⅳ型膠原
T355	type-2 diabetes mellitus	2型糖尿病
T355	SAR(Structure-activity relationships)	構效關係(結構與效應關係)
T355	PTP-1B(Protein tyrosine phosphatase-1B)	蛋白酪氨酸磷酸酶1B
T355	Bromophenol	溴酚
T356	PPAR(peroxisome proliferators-activated receptor)	過氧化物酶體增殖物活化受體
T356	GLUT	葡萄糖運載體
T356	Flavonoids	黃酮類化合物
T356	Cirsium japonicum	刺兒血吸蟲
T356	Chinese Medicine	中藥
T356	Adipose tissue	脂肪組織
T356	Adiponection	脂聯素
T357	red clover extract	紅車軸草提取物
T357	PPAR(peroxisome proliferators-activated receptor)	過氧化物酶體增殖物活化受體
T357	Lipids	血脂
T357	formononetin	芒柄花素
T357	diabetes mellitus	糖尿病
T357	Chinese Medicine	中藥
T357	biochanin A	鷹嘴豆芽素
T358	Salvia miltiorrhiza	丹參
T358	polyphenol	多酚
T358	diabetes mellitus	糖尿病
T358	Chinese Medicine	中藥
T359	Parkinson's disease	帕金森氏病
T359	NF-kappa B(Nuclear factor-kappa B)	核因子-κB
T359	Metabolic syndrome	代謝綜合征
T359	insulin-like growth factor-1	胰島素樣生長因子
T359	inflammatory	炎症
T361	NF-kappa B(Nuclear factor-kappa B)	核因子-κB
T361	macrophage	巨噬細胞
T361	inflammatory	炎症
T361	Diabetic Nephropathy	糖尿病腎病
T361	Diabetic Complications	糖尿病併發症
T361	6E)-2	6E）-2
T361	6-bis(2-(trifluoromethyl)benzylidene)cyclohexanone	6-雙（2-（三氟甲基）亞芐基）環己酮
T361	2E	2E
T362	β-amyloid protein	β-澱粉樣蛋白
T362	Tau phosphorylation	Tau蛋白磷酸化
T362	mice model	小鼠模型
T362	Metformin drugs	二甲雙胍類藥物
T362	Metformin	二甲雙胍
T362	diabetes mellitus	糖尿病
T362	Alzheimer disease	阿爾茨海默病
T363	ventricular hypertrophy	心室肥大
T363	TZDs(thiazolidinedione)	噻唑烷二酮類藥物
T363	Pioglitazone	吡格列酮
T363	high-fat diet	高脂肪飲食
T363	Cardiac function	心臟功能
T363	Angiotensin	血管緊張素
T364	α-Glycosidase Inhibitor	α葡萄糖苷酶抑制劑
T364	Saponins	皂苷
T364	Polygonatum odoratum	玉竹
T364	Hyperglycemia	高血糖
T364	Flavonoids	黃酮類化合物
T364	Chinese Medicine	中藥
T365	wound healing	傷口癒合
T365	synergistic effect	協同效應
T365	Rehmanniae Radix	生地
T365	Chinese Medicine	中藥
T365	Astragalus polysaccharide	黃芪多醣
T366	Prediabetes	前驅糖尿病
T366	Metabolic syndrome	代謝綜合征
T366	Diabetic Complications	糖尿病併發症
T366	diabetes mellitus	糖尿病
T366	Coronary heart disease	冠狀動脈心臟疾病
T367	TSP-1(thrombospondin-1)	血小板反應蛋白
T367	TGF-β(1)(transforming growth factor-β(1))	轉化生長因子
T367	Salvia miltiorrhiza	丹參
T367	heart function	心臟功能
T367	Diabetic Complications	糖尿病併發症
T367	Diabetic cardiomyopathy	糖尿病性心肌病
T367	Chinese Medicine	中藥
T368	Statin	他汀類藥物
T368	risk factors	風險因素
T368	Lipid-modifying therapy	調脂治療
T368	LDL(Low-density lipoprotein)	低密度脂蛋白
T368	Hong Kong	香港
T368	high-fat diet	高脂肪飲食
T368	dyslipidemia	血脂異常
T368	Diabetic Complications	糖尿病併發症
T368	Coronary heart disease	冠狀動脈心臟疾病
T369	Vascular diseases	血管疾病
T369	Ursolic acid	烏索酸
T369	RAGE	RAGE
T369	p22phox	p22phox
T369	OS(Oxidative Stress)	氧化應激
T369	NF-kappa B(Nuclear factor-kappa B)	核因子-κB
T369	Chinese Medicine	中藥
T370	TZDs(thiazolidinedione)	噻唑烷二酮類藥物
T370	type-2 diabetes mellitus	2型糖尿病
T370	Rosiglitazone	羅格列酮
T370	liver function	肝功能
T371	PPAR(peroxisome proliferators-activated receptor)	過氧化物酶體增殖物活化受體
T371	obesity	肥胖
T371	Insulin resistance	胰島素抵抗
T372	type-2 diabetes mellitus	2型糖尿病
T372	Tuna cooking juice	鮪魚(吞拿魚)蒸煮液
T372	DPP-4 Inhibitor	DPP-4抑制劑
T372	Bioactivity	生物活性
T373	SAR(Structure-activity relationships)	構效關係(結構與效應關係)
T373	regioselectivity	區域選擇性
T373	quinoxalines	喹喔啉
T373	Inhibitors	抑制劑
T373	enzymes	酶
T373	chemoselectivity	化學選擇性
T374	percutaneous coronary intervention	經皮冠狀動脈介入治療
T374	Lipids	血脂
T374	inflammatory	炎症
T374	Chinese Medicine	中藥
T374	Berberine	黃連素
T374	adverse events	不良事件
T374	acute coronary syndrome	急性冠狀動脈綜合徵
T375	type-2 diabetes mellitus	2型糖尿病
T375	Repaglinide	瑞格列奈
T375	KCNQ1	KCNQ1基因
T375	Glinides	格列奈類藥物
T375	genetic polymorphism	遺傳多態性
T376	tyrosine phosphorylation	酪氨酸磷酸化
T376	salicylic acid	水楊酸
T376	PTP-1B(Protein tyrosine phosphatase-1B)	蛋白酪氨酸磷酸酶1B
T376	ketocarboxylic acid	酮基酸
T376	isoxazole acid	異噁唑酸
T376	in situ screening	現場篩查
T376	drug discovery	藥物研發
T376	dephosphorylation	去磷酸化
T376	CuAAC	銅催化的疊氮化物-炔環加成
T376	competitive Inhibitor	競爭性抑制劑
T376	click chemistry	點擊化學
T376	carbohydrate	碳水化合物
T376	bidentate	齒
T376	amino acid	氨基酸
T378	tumor	腫瘤
T378	obesity	肥胖
T378	Metabolic syndrome	代謝綜合征
T378	Inhibitors	抑制劑
T378	Fatty acid	脂肪酸
T378	Acetyl-CoA carboxylases	乙醯輔酶A羧化酶
T379	type-2 diabetes mellitus	2型糖尿病
T379	protein stability	蛋白質的穩定性
T379	protein formulation	蛋白質配方
T379	protein delivery	蛋白質交付
T379	inflammatory	炎症
T379	drug transporter	藥物轉運
T379	controlled release	控釋
T379	absorption	吸收
T380	Spinal dorsal horn	脊髓背角
T380	Neuropathic pain	神經病理性疼痛
T380	Galanin	甘丙肽
T380	Dorsal root ganglion	背根神經節
T380	diabetes mellitus	糖尿病
T381	nutrition	營養
T381	lifestyle	生活方式
T381	diet	飲食
T381	chronic diseases	慢性疾病
T381	China	中國
T382	α-Glycosidase Inhibitor	α葡萄糖苷酶抑制劑
T382	OS(Oxidative Stress)	氧化應激
T382	Green alga	綠藻
T382	diabetes mellitus	糖尿病
T382	Chinese Medicine	中藥
T382	Amylase	澱粉酶
T383	polyphenol	多酚
T383	PK(Protein kinase)	蛋白激酶
T383	docking	對接
T383	direct interaction	直接互動
T383	chemoprevention	化學預防
T383	affinity	親和
T384	TZDs(thiazolidinedione)	噻唑烷二酮類藥物
T384	diabetes mellitus	糖尿病
T384	DES(Drug Eluting Stent)	藥物洗脫支架
T384	clinical trial	臨床試驗
T384	cardiovascular disease	心腦血管疾病
T385	Metformin drugs	二甲雙胍類藥物
T385	Metformin	二甲雙胍
T385	lipopolysaccharide	脂多醣
T385	inflammatory	炎症
T385	Hepatitis	肝炎
T385	Endotoxin	內毒素
T385	diabetes mellitus	糖尿病
T386	ghrelin	生長素
T386	Diabetic Complications	糖尿病併發症
T386	diabetes mellitus	糖尿病
T386	Coronary heart disease	冠狀動脈心臟疾病
T386	coronary angiography	冠狀動脈造影
T386	Atherosclerosis	動脈粥樣硬化
T386	64-slice CT scanner	64層CT掃描儀
T387	type-2 diabetes mellitus	2型糖尿病
T387	obesity	肥胖
T387	Metabolic syndrome	代謝綜合征
T387	Body weight	體重
T388	memory function	記憶功能
T388	Insulin	胰島素
T388	ease of use	易用性
T388	diabetes mellitus	糖尿病
T389	treatment	治療
T389	sleep apnea	睡眠呼吸暫停
T389	pharmacotherapy	藥物治療
T389	CPAP(Continuos Positive Airway Pressure)	持續正壓通氣
T390	survey	調查
T390	protease Inhibitors	蛋白酶抑制劑
T390	nucleoside transporters	核苷轉運
T390	Hyperlipidemia	高血脂
T390	Diabetic Complications	糖尿病併發症
T391	prescription medications	處方藥
T391	hypertension	高血壓
T391	Diabetic Complications	糖尿病併發症
T391	diabetes mellitus	糖尿病
T393	Sirt1(Silent Information Regulator 1)	沉默調節蛋白1
[truncated: 2,402 more rows]
