# Supplementary material for: Analyzing the Chinese landscape in anti-diabetic drug research: leading knowledge production institutions and thematic communities
Source: Chin Med. 2016 Mar 29;11:13. doi: 10.1186/s13020-016-0084-y (PMC4812608; doi:10.1186/s13020-016-0084-y)
Supplement: Supplementary file 4 — 10.1186/s13020-016-0084-y Details of 881 publications in 14 thematic communities. This document provides more detailed information of all articles in 14 thematic communities, it contains: article title, author, organization, geographic region and thematic community. [file 13020_2016_84_MOESM4_ESM.xlsx]

## Sheet: Article INFOs & Organziations
Article No.	Article Title	Author	Organization	Organization No.	Geographic Region	Thematic Community
T001	Further experimentation of inhaled; Lantus, Actrapid and Humulin with todays' production systems	Huang, Haidong	Second Mil Med Univ	A391	Mainland	3
T001	Further experimentation of inhaled; Lantus, Actrapid and Humulin with todays' production systems	Li, Qiang	Second Mil Med Univ	A391	Mainland	3
T001	Further experimentation of inhaled; Lantus, Actrapid and Humulin with todays' production systems	Ning, Yunye	Second Mil Med Univ	A391	Mainland	3
T002	Anti-hyperglycemic and hypolipidemic effects of Cistanche tubulosa in type 2 diabetic db/db mice	Gu, Li	Sun Yat Sen Univ	A419	Mainland	5
T002	Anti-hyperglycemic and hypolipidemic effects of Cistanche tubulosa in type 2 diabetic db/db mice	Liu, Xin	Sun Yat Sen Univ	A419	Mainland	5
T002	Anti-hyperglycemic and hypolipidemic effects of Cistanche tubulosa in type 2 diabetic db/db mice	Sun, Hong-Xia	Sun Yat Sen Univ	A419	Mainland	5
T002	Anti-hyperglycemic and hypolipidemic effects of Cistanche tubulosa in type 2 diabetic db/db mice	Wang, Chao	Sun Yat Sen Univ	A419	Mainland	5
T002	Anti-hyperglycemic and hypolipidemic effects of Cistanche tubulosa in type 2 diabetic db/db mice	Xiong, Wen-Ting	Sun Yat Sen Univ	A419	Mainland	5
T003	Modulation of hepatic sterol regulatory element-binding protein-1c-mediated gene expression contributes to Salacia oblonga root-elicited improvement of fructose-induced fatty liver in rats	Liu, Changjin	Chongqing Med Univ	A427	Mainland	4
T003	Modulation of hepatic sterol regulatory element-binding protein-1c-mediated gene expression contributes to Salacia oblonga root-elicited improvement of fructose-induced fatty liver in rats	Wang, Jianwei	Chongqing Med Univ	A427	Mainland	4
T003	Modulation of hepatic sterol regulatory element-binding protein-1c-mediated gene expression contributes to Salacia oblonga root-elicited improvement of fructose-induced fatty liver in rats	Li, Ying	Chongqing Med Univ	A427	Mainland	4
T003	Modulation of hepatic sterol regulatory element-binding protein-1c-mediated gene expression contributes to Salacia oblonga root-elicited improvement of fructose-induced fatty liver in rats	Lin, Xuemei	Chongqing Med Univ	A427	Mainland	4
T003	Modulation of hepatic sterol regulatory element-binding protein-1c-mediated gene expression contributes to Salacia oblonga root-elicited improvement of fructose-induced fatty liver in rats	Liu, Changjin	Chongqing Med Univ	A427	Mainland	4
T003	Modulation of hepatic sterol regulatory element-binding protein-1c-mediated gene expression contributes to Salacia oblonga root-elicited improvement of fructose-induced fatty liver in rats	Liu, Lei	Chongqing Med Univ	A427	Mainland	4
T003	Modulation of hepatic sterol regulatory element-binding protein-1c-mediated gene expression contributes to Salacia oblonga root-elicited improvement of fructose-induced fatty liver in rats	Yang, Ming	Chongqing Med Univ	A427	Mainland	4
T004	Antihyperglycemic, antihyperlipidemic and antioxidant effects of ethanol and aqueous extracts of Cyclocarya paliurus leaves in type 2 diabetic rats	Ji, Yun	China Pharmaceut Univ	A401	Mainland	1
T004	Antihyperglycemic, antihyperlipidemic and antioxidant effects of ethanol and aqueous extracts of Cyclocarya paliurus leaves in type 2 diabetic rats	Wang, Junhu	China Pharmaceut Univ	A401	Mainland	1
T004	Antihyperglycemic, antihyperlipidemic and antioxidant effects of ethanol and aqueous extracts of Cyclocarya paliurus leaves in type 2 diabetic rats	Wang, Qingqing	China Pharmaceut Univ	A401	Mainland	1
T004	Antihyperglycemic, antihyperlipidemic and antioxidant effects of ethanol and aqueous extracts of Cyclocarya paliurus leaves in type 2 diabetic rats	Yin, Zhiqi	China Pharmaceut Univ	A401	Mainland	1
T004	Antihyperglycemic, antihyperlipidemic and antioxidant effects of ethanol and aqueous extracts of Cyclocarya paliurus leaves in type 2 diabetic rats	Ji, Yun	Nanjing Tradit Chinese Medcine Univ	A216	Mainland	1
T004	Antihyperglycemic, antihyperlipidemic and antioxidant effects of ethanol and aqueous extracts of Cyclocarya paliurus leaves in type 2 diabetic rats	Jiang, Cuihua	Nanjing Tradit Chinese Medcine Univ	A216	Mainland	1
T004	Antihyperglycemic, antihyperlipidemic and antioxidant effects of ethanol and aqueous extracts of Cyclocarya paliurus leaves in type 2 diabetic rats	Ni, Yicheng	Nanjing Tradit Chinese Medcine Univ	A216	Mainland	1
T004	Antihyperglycemic, antihyperlipidemic and antioxidant effects of ethanol and aqueous extracts of Cyclocarya paliurus leaves in type 2 diabetic rats	Wang, Junhu	Nanjing Tradit Chinese Medcine Univ	A216	Mainland	1
T004	Antihyperglycemic, antihyperlipidemic and antioxidant effects of ethanol and aqueous extracts of Cyclocarya paliurus leaves in type 2 diabetic rats	Wang, Qingqing	Nanjing Tradit Chinese Medcine Univ	A216	Mainland	1
T004	Antihyperglycemic, antihyperlipidemic and antioxidant effects of ethanol and aqueous extracts of Cyclocarya paliurus leaves in type 2 diabetic rats	Zhang, Jian	Nanjing Tradit Chinese Medcine Univ	A216	Mainland	1
T004	Antihyperglycemic, antihyperlipidemic and antioxidant effects of ethanol and aqueous extracts of Cyclocarya paliurus leaves in type 2 diabetic rats	Fang, Shengzuo	Nanjing Forestry Univ	A211	Mainland	1
T004	Antihyperglycemic, antihyperlipidemic and antioxidant effects of ethanol and aqueous extracts of Cyclocarya paliurus leaves in type 2 diabetic rats	Shang, Xulan	Nanjing Forestry Univ	A211	Mainland	1
T005	Berberine improves neurogenic contractile response of bladder detrusor muscle in streptozotocin-induced diabetic rats	Zhao, Ding	Chinese Acad Med Sci, Inst Mat Med	A409	Mainland	6
T005	Berberine improves neurogenic contractile response of bladder detrusor muscle in streptozotocin-induced diabetic rats	Zhao, Ding	Chinese Acad Med Sci, Peking Union Med Coll Hosp	A403	Mainland	6
T005	Berberine improves neurogenic contractile response of bladder detrusor muscle in streptozotocin-induced diabetic rats	Hao, Zhang-Sen	Hebei Med Univ	A134	Mainland	6
T005	Berberine improves neurogenic contractile response of bladder detrusor muscle in streptozotocin-induced diabetic rats	Ren, Lei-Ming	Hebei Med Univ	A134	Mainland	6
T005	Berberine improves neurogenic contractile response of bladder detrusor muscle in streptozotocin-induced diabetic rats	Zhao, Ding	Hebei Med Univ	A134	Mainland	6
T005	Berberine improves neurogenic contractile response of bladder detrusor muscle in streptozotocin-induced diabetic rats	Zhuo, Yong-Jie	Hebei Med Univ	A134	Mainland	6
T005	Berberine improves neurogenic contractile response of bladder detrusor muscle in streptozotocin-induced diabetic rats	Lu, Hai-Gang	Hebei Profess Coll Chem & Pharmaceut Sci	A130	Mainland	6
T005	Berberine improves neurogenic contractile response of bladder detrusor muscle in streptozotocin-induced diabetic rats	He, Hong-Mei	Hebei Univ Engn	A129	Mainland	6
T006	Noninvasive imaging oral absorption of insulin delivered by nanoparticles and its stimulated glucose utilization in controlling postprandial hyperglycemia during OGTT in diabetic rats	Mi, Fwu-Long	Taipei Med Univ	A275	Taiwan	2
T006	Noninvasive imaging oral absorption of insulin delivered by nanoparticles and its stimulated glucose utilization in controlling postprandial hyperglycemia during OGTT in diabetic rats	Chuang, Er-Yuan	Natl Tsing Hua Univ	A111	Taiwan	2
T006	Noninvasive imaging oral absorption of insulin delivered by nanoparticles and its stimulated glucose utilization in controlling postprandial hyperglycemia during OGTT in diabetic rats	Maiti, Barnali	Natl Tsing Hua Univ	A111	Taiwan	2
T006	Noninvasive imaging oral absorption of insulin delivered by nanoparticles and its stimulated glucose utilization in controlling postprandial hyperglycemia during OGTT in diabetic rats	Su, Fang-Yi	Natl Tsing Hua Univ	A111	Taiwan	2
T006	Noninvasive imaging oral absorption of insulin delivered by nanoparticles and its stimulated glucose utilization in controlling postprandial hyperglycemia during OGTT in diabetic rats	Sung, Hsing-Wen	Natl Tsing Hua Univ	A111	Taiwan	2
T006	Noninvasive imaging oral absorption of insulin delivered by nanoparticles and its stimulated glucose utilization in controlling postprandial hyperglycemia during OGTT in diabetic rats	Chen, Chiung-Tong	Natl Hlth Res Inst	A104	Taiwan	2
T006	Noninvasive imaging oral absorption of insulin delivered by nanoparticles and its stimulated glucose utilization in controlling postprandial hyperglycemia during OGTT in diabetic rats	Lin, Kun-Ju	Chang Gung Medical Foundation	A041	Taiwan	2
T006	Noninvasive imaging oral absorption of insulin delivered by nanoparticles and its stimulated glucose utilization in controlling postprandial hyperglycemia during OGTT in diabetic rats	Yen, Tzu-Chen	Chang Gung Medical Foundation	A041	Taiwan	2
T006	Noninvasive imaging oral absorption of insulin delivered by nanoparticles and its stimulated glucose utilization in controlling postprandial hyperglycemia during OGTT in diabetic rats	Lin, Kun-Ju	Chang Gung Medical Foundation	A041	Taiwan	2
T006	Noninvasive imaging oral absorption of insulin delivered by nanoparticles and its stimulated glucose utilization in controlling postprandial hyperglycemia during OGTT in diabetic rats	Yen, Tzu-Chen	Chang Gung Medical Foundation	A041	Taiwan	2
T006	Noninvasive imaging oral absorption of insulin delivered by nanoparticles and its stimulated glucose utilization in controlling postprandial hyperglycemia during OGTT in diabetic rats	Juang, Jyuhn-Huarng	Chang Gung Medical Foundation	A041	Taiwan	2
T006	Noninvasive imaging oral absorption of insulin delivered by nanoparticles and its stimulated glucose utilization in controlling postprandial hyperglycemia during OGTT in diabetic rats	Lin, Kun-Ju	Chang Gung Medical Foundation	A041	Taiwan	2
T006	Noninvasive imaging oral absorption of insulin delivered by nanoparticles and its stimulated glucose utilization in controlling postprandial hyperglycemia during OGTT in diabetic rats	Wey, Shiaw-Pyng	Chang Gung Medical Foundation	A041	Taiwan	2
T006	Noninvasive imaging oral absorption of insulin delivered by nanoparticles and its stimulated glucose utilization in controlling postprandial hyperglycemia during OGTT in diabetic rats	Juang, Jyuhn-Huarng	Chang Gung Medical Foundation	A041	Taiwan	2
T007	Up-regulation of glyoxalase 1 by mangiferin prevents diabetic nephropathy progression in streptozotocin-induced diabetic rats	Guo, Hao	Xuzhou Med Coll	A336	Mainland	1
T007	Up-regulation of glyoxalase 1 by mangiferin prevents diabetic nephropathy progression in streptozotocin-induced diabetic rats	Liu, Yao-Wu	Xuzhou Med Coll	A336	Mainland	1
T007	Up-regulation of glyoxalase 1 by mangiferin prevents diabetic nephropathy progression in streptozotocin-induced diabetic rats	Lu, Qian	Xuzhou Med Coll	A336	Mainland	1
T007	Up-regulation of glyoxalase 1 by mangiferin prevents diabetic nephropathy progression in streptozotocin-induced diabetic rats	Wang, Jian-Yun	Xuzhou Med Coll	A336	Mainland	1
T007	Up-regulation of glyoxalase 1 by mangiferin prevents diabetic nephropathy progression in streptozotocin-induced diabetic rats	Yin, Jia-Le	Xuzhou Med Coll	A336	Mainland	1
T007	Up-regulation of glyoxalase 1 by mangiferin prevents diabetic nephropathy progression in streptozotocin-induced diabetic rats	Yin, Xiao-Xing	Xuzhou Med Coll	A336	Mainland	1
T007	Up-regulation of glyoxalase 1 by mangiferin prevents diabetic nephropathy progression in streptozotocin-induced diabetic rats	Zhang, Fan	Xuzhou Med Coll	A336	Mainland	1
T007	Up-regulation of glyoxalase 1 by mangiferin prevents diabetic nephropathy progression in streptozotocin-induced diabetic rats	Zhang, Liang	Xuzhou Med Coll	A336	Mainland	1
T007	Up-regulation of glyoxalase 1 by mangiferin prevents diabetic nephropathy progression in streptozotocin-induced diabetic rats	Zhu, Xia	Xuzhou Med Coll	A336	Mainland	1
T008	Pedobarography - a novel screening tool for diabetic peripheral neuropathy?	Chen, H.	Shanghai Jiao Tong Univ	A248	Mainland	3
T008	Pedobarography - a novel screening tool for diabetic peripheral neuropathy?	Fang, F.	Shanghai Jiao Tong Univ	A248	Mainland	3
T008	Pedobarography - a novel screening tool for diabetic peripheral neuropathy?	Gu, M. -Y.	Shanghai Jiao Tong Univ	A248	Mainland	3
T008	Pedobarography - a novel screening tool for diabetic peripheral neuropathy?	Li, N.	Shanghai Jiao Tong Univ	A248	Mainland	3
T008	Pedobarography - a novel screening tool for diabetic peripheral neuropathy?	Peng, Y. -D.	Shanghai Jiao Tong Univ	A248	Mainland	3
T008	Pedobarography - a novel screening tool for diabetic peripheral neuropathy?	Wang, Y. -F.	Shanghai Jiao Tong Univ	A248	Mainland	3
T008	Pedobarography - a novel screening tool for diabetic peripheral neuropathy?	Yan, S.	Shanghai Jiao Tong Univ	A248	Mainland	3
T008	Pedobarography - a novel screening tool for diabetic peripheral neuropathy?	Yao, L. -L.	Shanghai Jiao Tong Univ	A248	Mainland	3
T008	Pedobarography - a novel screening tool for diabetic peripheral neuropathy?	Zhen, Q.	Shanghai Jiao Tong Univ	A248	Mainland	3
T008	Pedobarography - a novel screening tool for diabetic peripheral neuropathy?	Wang, D. -M.	Shanghai Jiao Tong Univ	A248	Mainland	3
T008	Pedobarography - a novel screening tool for diabetic peripheral neuropathy?	Xiao, K.	Shanghai Jiao Tong Univ	A248	Mainland	3
T009	Codonopsis javanica root extracts attenuate hyperinsulinemia and lipid peroxidation in fructose-fed insulin resistant rats	Peng, Wen-Huang	China Med Univ	A410	Taiwan	2
T009	Codonopsis javanica root extracts attenuate hyperinsulinemia and lipid peroxidation in fructose-fed insulin resistant rats	Chen, Chung-Yu	Univ Taipei	A112	Taiwan	2
T009	Codonopsis javanica root extracts attenuate hyperinsulinemia and lipid peroxidation in fructose-fed insulin resistant rats	Chen, Kun-Ning	Univ Taipei	A112	Taiwan	2
T009	Codonopsis javanica root extracts attenuate hyperinsulinemia and lipid peroxidation in fructose-fed insulin resistant rats	Hou, Chien-Wen	Univ Taipei	A112	Taiwan	2
T009	Codonopsis javanica root extracts attenuate hyperinsulinemia and lipid peroxidation in fructose-fed insulin resistant rats	Korivi, Mallikarjuna	Univ Taipei	A112	Taiwan	2
T009	Codonopsis javanica root extracts attenuate hyperinsulinemia and lipid peroxidation in fructose-fed insulin resistant rats	Kuo, Chia-Hua	Univ Taipei	A112	Taiwan	2
T009	Codonopsis javanica root extracts attenuate hyperinsulinemia and lipid peroxidation in fructose-fed insulin resistant rats	Chen, Kun-Ning	Natl Ping Tung Univ Educ	A110	Taiwan	2
T009	Codonopsis javanica root extracts attenuate hyperinsulinemia and lipid peroxidation in fructose-fed insulin resistant rats	Korivi, Mallikarjuna	Natl Hlth Res Inst	A104	Taiwan	2
T009	Codonopsis javanica root extracts attenuate hyperinsulinemia and lipid peroxidation in fructose-fed insulin resistant rats	Korivi, Mallikarjuna	Chang Gung Medical Foundation	A041	Taiwan	2
T010	Pharmacogenetic Variation and Metformin Response	Zhou, Jie	Fourth Mil Med Univ	A395	Mainland	11
T010	Pharmacogenetic Variation and Metformin Response	Chen, Suning	Fourth Mil Med Univ	A395	Mainland	11
T010	Pharmacogenetic Variation and Metformin Response	Ding, Likun	Fourth Mil Med Univ	A395	Mainland	11
T010	Pharmacogenetic Variation and Metformin Response	Jia, Yanyan	Fourth Mil Med Univ	A395	Mainland	11
T010	Pharmacogenetic Variation and Metformin Response	Wen, Aidong	Fourth Mil Med Univ	A395	Mainland	11
T010	Pharmacogenetic Variation and Metformin Response	Wong, Yan	Fourth Mil Med Univ	A395	Mainland	11
T010	Pharmacogenetic Variation and Metformin Response	Xi, Miaomiao	Fourth Mil Med Univ	A395	Mainland	11
T010	Pharmacogenetic Variation and Metformin Response	Zhao, Jinyi	Fourth Mil Med Univ	A395	Mainland	11
T010	Pharmacogenetic Variation and Metformin Response	Zhang, J (reprint author	Fourth Mil Med Univ	A395	Mainland	11
T010	Pharmacogenetic Variation and Metformin Response	Zhang, Jian	Fourth Mil Med Univ	A395	Mainland	11
T010	Pharmacogenetic Variation and Metformin Response	Zhang, Jian	Fourth Mil Med Univ	A395	Mainland	11
T011	Potential drug interventions for diabetic retinopathy	Shen, Qin	Roche R&D China Co Ltd	A196	Mainland	None
T011	Potential drug interventions for diabetic retinopathy	Wong, Jason C.	Roche R&D China Co Ltd	A196	Mainland	None
T011	Potential drug interventions for diabetic retinopathy	Wu, Jim Zhen	Roche R&D China Co Ltd	A196	Mainland	None
T012	Synthesis and Structure-Activity Relationship Studies of Quinoxaline Derivatives as Aldose Reductase Inhibitors	Ma, Bing	Beijing Inst Technol	A023	Mainland	None
T012	Synthesis and Structure-Activity Relationship Studies of Quinoxaline Derivatives as Aldose Reductase Inhibitors	Qin, Xiangyu	Beijing Inst Technol	A023	Mainland	None
T012	Synthesis and Structure-Activity Relationship Studies of Quinoxaline Derivatives as Aldose Reductase Inhibitors	Wu, Bobin	Beijing Inst Technol	A023	Mainland	None
T012	Synthesis and Structure-Activity Relationship Studies of Quinoxaline Derivatives as Aldose Reductase Inhibitors	Yang, Yanchun	Beijing Inst Technol	A023	Mainland	None
T012	Synthesis and Structure-Activity Relationship Studies of Quinoxaline Derivatives as Aldose Reductase Inhibitors	Zhang, Shuzhen	Beijing Inst Technol	A023	Mainland	None
T012	Synthesis and Structure-Activity Relationship Studies of Quinoxaline Derivatives as Aldose Reductase Inhibitors	Zhu, Changjin	Beijing Inst Technol	A023	Mainland	None
T012	Synthesis and Structure-Activity Relationship Studies of Quinoxaline Derivatives as Aldose Reductase Inhibitors	Jing, Chaojun	Beijing Inst Technol	A023	Mainland	None
T013	Regulation of Gastric Nesfatin-1/NUCB2	Li, Ziru	Peking Univ	A017	Mainland	4
T013	Regulation of Gastric Nesfatin-1/NUCB2	Zhang, Weizhen	Peking Univ	A017	Mainland	4
T013	Regulation of Gastric Nesfatin-1/NUCB2	Li, Ziru	Peking Univ	A017	Mainland	4
T013	Regulation of Gastric Nesfatin-1/NUCB2	Zhang, Weizhen	Peking Univ	A017	Mainland	4
T014	Metagenomic sequencing of the human gut microbiome before and after bariatric surgery in obese patients with type 2 diabetes: correlation with inflammatory and metabolic parameters	Xu, A.	Univ Hong Kong	A324	Hong Kong	5
T014	Metagenomic sequencing of the human gut microbiome before and after bariatric surgery in obese patients with type 2 diabetes: correlation with inflammatory and metabolic parameters	Qin, Y.	BGI Shenzhen	A259	Mainland	5
T014	Metagenomic sequencing of the human gut microbiome before and after bariatric surgery in obese patients with type 2 diabetes: correlation with inflammatory and metabolic parameters	Zhang, J.	BGI Shenzhen	A259	Mainland	5
T014	Metagenomic sequencing of the human gut microbiome before and after bariatric surgery in obese patients with type 2 diabetes: correlation with inflammatory and metabolic parameters	Zhong, H.	BGI Shenzhen	A259	Mainland	5
T015	Upregulation of Glutamate-Aspartate Transporter by Glial Cell Line-Derived Neurotrophic Factor Ameliorates Cell Apoptosis in Neural Retina in Streptozotocin-Induced Diabetic Rats	Zhong, Yong-Mei	Fudan Univ	A076	Mainland	3
T015	Upregulation of Glutamate-Aspartate Transporter by Glial Cell Line-Derived Neurotrophic Factor Ameliorates Cell Apoptosis in Neural Retina in Streptozotocin-Induced Diabetic Rats	Zhong, Yong-Mei	Fudan Univ	A076	Mainland	3
T016	Blockade of reactive oxygen species and Akt activation is critical for anti-inflammation and growth inhibition of metformin in phosphatase and tensin homolog- deficient RAW264.7 cells	Chien, Yu-Chieh	Chung Hwa Univ Med Technol	A414	Taiwan	2
T016	Blockade of reactive oxygen species and Akt activation is critical for anti-inflammation and growth inhibition of metformin in phosphatase and tensin homolog- deficient RAW264.7 cells	Ma, Ching-Ting	Chung Hwa Univ Med Technol	A414	Taiwan	2
T016	Blockade of reactive oxygen species and Akt activation is critical for anti-inflammation and growth inhibition of metformin in phosphatase and tensin homolog- deficient RAW264.7 cells	Tsao, Chiung-Wen	Chung Hwa Univ Med Technol	A414	Taiwan	2
T016	Blockade of reactive oxygen species and Akt activation is critical for anti-inflammation and growth inhibition of metformin in phosphatase and tensin homolog- deficient RAW264.7 cells	Lai, Hsin-Wen	Shin Kong Wu Ho Su Mem Hosp	A330	Taiwan	2
T016	Blockade of reactive oxygen species and Akt activation is critical for anti-inflammation and growth inhibition of metformin in phosphatase and tensin homolog- deficient RAW264.7 cells	Liao, Chao-Sheng	Shin Kong Wu Ho Su Mem Hosp	A330	Taiwan	2
T016	Blockade of reactive oxygen species and Akt activation is critical for anti-inflammation and growth inhibition of metformin in phosphatase and tensin homolog- deficient RAW264.7 cells	Bai, Chyi-Huey	Taipei Med Univ	A275	Taiwan	2
T016	Blockade of reactive oxygen species and Akt activation is critical for anti-inflammation and growth inhibition of metformin in phosphatase and tensin homolog- deficient RAW264.7 cells	Su, Hui-Chen	Chi Mei Medical Foundation	A225	Taiwan	2
T016	Blockade of reactive oxygen species and Akt activation is critical for anti-inflammation and growth inhibition of metformin in phosphatase and tensin homolog- deficient RAW264.7 cells	Wang, Hue-Yu	Chi Mei Medical Foundation	A225	Taiwan	2
T016	Blockade of reactive oxygen species and Akt activation is critical for anti-inflammation and growth inhibition of metformin in phosphatase and tensin homolog- deficient RAW264.7 cells	Yu, Bu-Chin	Natl Cheng Kung Univ	A106	Taiwan	2
T016	Blockade of reactive oxygen species and Akt activation is critical for anti-inflammation and growth inhibition of metformin in phosphatase and tensin homolog- deficient RAW264.7 cells	Chien, Yu-Chieh	Natl Cheng Kung Univ	A106	Taiwan	2
T016	Blockade of reactive oxygen species and Akt activation is critical for anti-inflammation and growth inhibition of metformin in phosphatase and tensin homolog- deficient RAW264.7 cells	Young, Kung-Chia	Natl Cheng Kung Univ	A106	Taiwan	2
T016	Blockade of reactive oxygen species and Akt activation is critical for anti-inflammation and growth inhibition of metformin in phosphatase and tensin homolog- deficient RAW264.7 cells	Lin, Chiou-Feng	Natl Cheng Kung Univ	A106	Taiwan	2
T016	Blockade of reactive oxygen species and Akt activation is critical for anti-inflammation and growth inhibition of metformin in phosphatase and tensin homolog- deficient RAW264.7 cells	Ma, Ching-Ting	Natl Cheng Kung Univ	A106	Taiwan	2
T017	Screening and determination for potential alpha-glucosidase inhibitory constituents from Dalbergia odorifera T. Chen using ultrafiltration-LC/ESI-MSn	Cong, Dengli	Jilin Univ	A161	Mainland	8
T017	Screening and determination for potential alpha-glucosidase inhibitory constituents from Dalbergia odorifera T. Chen using ultrafiltration-LC/ESI-MSn	Cui, Xiuyue	Jilin Univ	A161	Mainland	8
T017	Screening and determination for potential alpha-glucosidase inhibitory constituents from Dalbergia odorifera T. Chen using ultrafiltration-LC/ESI-MSn	Jiang, Ying	Jilin Univ	A161	Mainland	8
T017	Screening and determination for potential alpha-glucosidase inhibitory constituents from Dalbergia odorifera T. Chen using ultrafiltration-LC/ESI-MSn	Yu, Jiajia	Jilin Univ	A161	Mainland	8
T017	Screening and determination for potential alpha-glucosidase inhibitory constituents from Dalbergia odorifera T. Chen using ultrafiltration-LC/ESI-MSn	Zhao, Chunfang	Jilin Univ	A161	Mainland	8
T017	Screening and determination for potential alpha-glucosidase inhibitory constituents from Dalbergia odorifera T. Chen using ultrafiltration-LC/ESI-MSn	Liu, Yongqiang	Changchun Univ Chinese Med	A040	Mainland	8
T017	Screening and determination for potential alpha-glucosidase inhibitory constituents from Dalbergia odorifera T. Chen using ultrafiltration-LC/ESI-MSn	Sun, Jiaming	Changchun Univ Chinese Med	A040	Mainland	8
T017	Screening and determination for potential alpha-glucosidase inhibitory constituents from Dalbergia odorifera T. Chen using ultrafiltration-LC/ESI-MSn	Zhang, Hui	Changchun Univ Chinese Med	A040	Mainland	8
T018	Yeast exposure in the preparation of steamed rehmannia root improving its effects on alloxan-induced diabetic rats	Chen, Ying	Shandong Provincial Hospital	A238	Mainland	6
T018	Yeast exposure in the preparation of steamed rehmannia root improving its effects on alloxan-induced diabetic rats	Gao, Huifeng	Shandong Provincial Hospital	A238	Mainland	6
T018	Yeast exposure in the preparation of steamed rehmannia root improving its effects on alloxan-induced diabetic rats	Liu, Zhihua	Shandong Provincial Hospital	A238	Mainland	6
T018	Yeast exposure in the preparation of steamed rehmannia root improving its effects on alloxan-induced diabetic rats	Qiu, Shubing	Shandong Provincial Hospital	A238	Mainland	6
T018	Yeast exposure in the preparation of steamed rehmannia root improving its effects on alloxan-induced diabetic rats	Shen, Tao	Shandong Provincial Hospital	A238	Mainland	6
T018	Yeast exposure in the preparation of steamed rehmannia root improving its effects on alloxan-induced diabetic rats	Sun, Yujing	Shandong Provincial Hospital	A238	Mainland	6
T018	Yeast exposure in the preparation of steamed rehmannia root improving its effects on alloxan-induced diabetic rats	Wen, Xuesen	Shandong Provincial Hospital	A238	Mainland	6
T018	Yeast exposure in the preparation of steamed rehmannia root improving its effects on alloxan-induced diabetic rats	Zhao, Yu	Shandong Provincial Hospital	A238	Mainland	6
T019	Antidiabetic effects of Swertia macrosperma extracts in diabetic rats	Chen, Jia-Chun	Huazhong Univ Sci & Technol	A157	Mainland	5
T019	Antidiabetic effects of Swertia macrosperma extracts in diabetic rats	Liu, Shan	Huazhong Univ Sci & Technol	A157	Mainland	5
T019	Antidiabetic effects of Swertia macrosperma extracts in diabetic rats	Liu, Zhao-Xia	Huazhong Univ Sci & Technol	A157	Mainland	5
T019	Antidiabetic effects of Swertia macrosperma extracts in diabetic rats	Wan, Luo-Sheng	Huazhong Univ Sci & Technol	A157	Mainland	5
T019	Antidiabetic effects of Swertia macrosperma extracts in diabetic rats	Wang, Yong-Long	Huazhong Univ Sci & Technol	A157	Mainland	5
T019	Antidiabetic effects of Swertia macrosperma extracts in diabetic rats	Xiao, Zuo-Qi	Huazhong Univ Sci & Technol	A157	Mainland	5
T019	Antidiabetic effects of Swertia macrosperma extracts in diabetic rats	Yue, Yao-Dong	Huazhong Univ Sci & Technol	A157	Mainland	5
T019	Antidiabetic effects of Swertia macrosperma extracts in diabetic rats	Zhang, Yu-Tang	Huazhong Univ Sci & Technol	A157	Mainland	5
T020	Regulation effects of TZQ-F on adipocyte differentiation and insulin action	Du, Juan	Tianjin Univ Tradit Chinese Med	A288	Mainland	7
T020	Regulation effects of TZQ-F on adipocyte differentiation and insulin action	Wen, Jing	Tianjin Univ Tradit Chinese Med	A288	Mainland	7
T020	Regulation effects of TZQ-F on adipocyte differentiation and insulin action	Xia, Jia Nan	Tianjin Univ Tradit Chinese Med	A288	Mainland	7
T020	Regulation effects of TZQ-F on adipocyte differentiation and insulin action	Zhang, De Qin	Tianjin Univ Tradit Chinese Med	A288	Mainland	7
T021	Protective effects of chronic resveratrol treatment on vascular inflammatory injury in streptozotocin-induced type 2 diabetic rats: Role of NF-kappa B signaling	Cao, Yanni	Chongqing Med Univ	A427	Mainland	4
T021	Protective effects of chronic resveratrol treatment on vascular inflammatory injury in streptozotocin-induced type 2 diabetic rats: Role of NF-kappa B signaling	Doug, Jie	Chongqing Med Univ	A427	Mainland	4
T021	Protective effects of chronic resveratrol treatment on vascular inflammatory injury in streptozotocin-induced type 2 diabetic rats: Role of NF-kappa B signaling	Li, Juan	Chongqing Med Univ	A427	Mainland	4
T021	Protective effects of chronic resveratrol treatment on vascular inflammatory injury in streptozotocin-induced type 2 diabetic rats: Role of NF-kappa B signaling	Long, Rui	Chongqing Med Univ	A427	Mainland	4
T021	Protective effects of chronic resveratrol treatment on vascular inflammatory injury in streptozotocin-induced type 2 diabetic rats: Role of NF-kappa B signaling	Zheng, Xiaoying	Chongqing Med Univ	A427	Mainland	4
T021	Protective effects of chronic resveratrol treatment on vascular inflammatory injury in streptozotocin-induced type 2 diabetic rats: Role of NF-kappa B signaling	Zhou, Yuanda	Chongqing Med Univ	A427	Mainland	4
T021	Protective effects of chronic resveratrol treatment on vascular inflammatory injury in streptozotocin-induced type 2 diabetic rats: Role of NF-kappa B signaling	Zhu, Shenyin	Chongqing Med Univ	A427	Mainland	4
T021	Protective effects of chronic resveratrol treatment on vascular inflammatory injury in streptozotocin-induced type 2 diabetic rats: Role of NF-kappa B signaling	Chang, Shufang	Chongqing Med Univ	A427	Mainland	4
T022	Anti-neuroinflammatory efficacy of the aldose reductase inhibitor FMHM via phospholipase C/protein kinase C-dependent NF-kappa B and MAPK pathways	Li, Jun	Beijing Univ Chinese Med	A032	Mainland	4
T022	Anti-neuroinflammatory efficacy of the aldose reductase inhibitor FMHM via phospholipase C/protein kinase C-dependent NF-kappa B and MAPK pathways	Tu, Peng-Fei	Beijing Univ Chinese Med	A032	Mainland	4
T022	Anti-neuroinflammatory efficacy of the aldose reductase inhibitor FMHM via phospholipase C/protein kinase C-dependent NF-kappa B and MAPK pathways	Dong, Xin	Peking Univ	A017	Mainland	4
T022	Anti-neuroinflammatory efficacy of the aldose reductase inhibitor FMHM via phospholipase C/protein kinase C-dependent NF-kappa B and MAPK pathways	Jiang, Yong	Peking Univ	A017	Mainland	4
T022	Anti-neuroinflammatory efficacy of the aldose reductase inhibitor FMHM via phospholipase C/protein kinase C-dependent NF-kappa B and MAPK pathways	Jin, Hong-Wei	Peking Univ	A017	Mainland	4
T022	Anti-neuroinflammatory efficacy of the aldose reductase inhibitor FMHM via phospholipase C/protein kinase C-dependent NF-kappa B and MAPK pathways	Ma, Zhi-Zhong	Peking Univ	A017	Mainland	4
T022	Anti-neuroinflammatory efficacy of the aldose reductase inhibitor FMHM via phospholipase C/protein kinase C-dependent NF-kappa B and MAPK pathways	Tu, Peng-Fei	Peking Univ	A017	Mainland	4
T022	Anti-neuroinflammatory efficacy of the aldose reductase inhibitor FMHM via phospholipase C/protein kinase C-dependent NF-kappa B and MAPK pathways	Wang, Ying-Hong	Peking Univ	A017	Mainland	4
T022	Anti-neuroinflammatory efficacy of the aldose reductase inhibitor FMHM via phospholipase C/protein kinase C-dependent NF-kappa B and MAPK pathways	Zeng, Ke-Wu	Peking Univ	A017	Mainland	4
T023	Expression and Purification of Optimized rolGLP-1, A Novel GLP-1 Analog, in Escherichia Coli BL21(DE3) and its Good Glucoregulatory Effect on Type 2 Diabetic Mice	Zhang, Yaofang	Tianjin Agr Univ	A283	Mainland	None
T023	Expression and Purification of Optimized rolGLP-1, A Novel GLP-1 Analog, in Escherichia Coli BL21(DE3) and its Good Glucoregulatory Effect on Type 2 Diabetic Mice	Ji, Yanli	Nankai Univ	A217	Mainland	None
T023	Expression and Purification of Optimized rolGLP-1, A Novel GLP-1 Analog, in Escherichia Coli BL21(DE3) and its Good Glucoregulatory Effect on Type 2 Diabetic Mice	Li, Minggang	Nankai Univ	A217	Mainland	None
T023	Expression and Purification of Optimized rolGLP-1, A Novel GLP-1 Analog, in Escherichia Coli BL21(DE3) and its Good Glucoregulatory Effect on Type 2 Diabetic Mice	Li, Xiaodan	Nankai Univ	A217	Mainland	None
T023	Expression and Purification of Optimized rolGLP-1, A Novel GLP-1 Analog, in Escherichia Coli BL21(DE3) and its Good Glucoregulatory Effect on Type 2 Diabetic Mice	Ma, Baicheng	Nankai Univ	A217	Mainland	None
T023	Expression and Purification of Optimized rolGLP-1, A Novel GLP-1 Analog, in Escherichia Coli BL21(DE3) and its Good Glucoregulatory Effect on Type 2 Diabetic Mice	Ma, Chao	Nankai Univ	A217	Mainland	None
T023	Expression and Purification of Optimized rolGLP-1, A Novel GLP-1 Analog, in Escherichia Coli BL21(DE3) and its Good Glucoregulatory Effect on Type 2 Diabetic Mice	Tu, Peipei	Nankai Univ	A217	Mainland	None
T023	Expression and Purification of Optimized rolGLP-1, A Novel GLP-1 Analog, in Escherichia Coli BL21(DE3) and its Good Glucoregulatory Effect on Type 2 Diabetic Mice	Wang, Yu	Nankai Univ	A217	Mainland	None
T024	The effect of chinese medicine pu-ren-dan on pancreatic angiogenesis in high fat diet/streptozotocin-induced diabetic rats	Bai, Yongfei	Minzu Univ China	A387	Mainland	None
T024	The effect of chinese medicine pu-ren-dan on pancreatic angiogenesis in high fat diet/streptozotocin-induced diabetic rats	Chen, Shu	Minzu Univ China	A387	Mainland	None
T024	The effect of chinese medicine pu-ren-dan on pancreatic angiogenesis in high fat diet/streptozotocin-induced diabetic rats	Deligema, D.	Minzu Univ China	A387	Mainland	None
T024	The effect of chinese medicine pu-ren-dan on pancreatic angiogenesis in high fat diet/streptozotocin-induced diabetic rats	Du, Ziliang	Minzu Univ China	A387	Mainland	None
T024	The effect of chinese medicine pu-ren-dan on pancreatic angiogenesis in high fat diet/streptozotocin-induced diabetic rats	Lu, Binan	Minzu Univ China	A387	Mainland	None
T024	The effect of chinese medicine pu-ren-dan on pancreatic angiogenesis in high fat diet/streptozotocin-induced diabetic rats	Pang, Zongran	Minzu Univ China	A387	Mainland	None
T025	Validated LC-MS method for simultaneous quantitation of catalpol and harpagide in rat plasma: application to a comparative pharmacokinetic study in normal and diabetic rats after oral administration of Zeng-Ye-Decoction	Bi, Kaishun	Shenyang Pharmaceut Univ	A264	Mainland	4
T025	Validated LC-MS method for simultaneous quantitation of catalpol and harpagide in rat plasma: application to a comparative pharmacokinetic study in normal and diabetic rats after oral administration of Zeng-Ye-Decoction	Chen, Xiaohui	Shenyang Pharmaceut Univ	A264	Mainland	4
T025	Validated LC-MS method for simultaneous quantitation of catalpol and harpagide in rat plasma: application to a comparative pharmacokinetic study in normal and diabetic rats after oral administration of Zeng-Ye-Decoction	Feng, Yukun	Shenyang Pharmaceut Univ	A264	Mainland	4
T025	Validated LC-MS method for simultaneous quantitation of catalpol and harpagide in rat plasma: application to a comparative pharmacokinetic study in normal and diabetic rats after oral administration of Zeng-Ye-Decoction	Ju, Ping	Shenyang Pharmaceut Univ	A264	Mainland	4
T025	Validated LC-MS method for simultaneous quantitation of catalpol and harpagide in rat plasma: application to a comparative pharmacokinetic study in normal and diabetic rats after oral administration of Zeng-Ye-Decoction	Liu, Zhenzhen	Shenyang Pharmaceut Univ	A264	Mainland	4
T025	Validated LC-MS method for simultaneous quantitation of catalpol and harpagide in rat plasma: application to a comparative pharmacokinetic study in normal and diabetic rats after oral administration of Zeng-Ye-Decoction	Peng, Ying	Shenyang Pharmaceut Univ	A264	Mainland	4
T025	Validated LC-MS method for simultaneous quantitation of catalpol and harpagide in rat plasma: application to a comparative pharmacokinetic study in normal and diabetic rats after oral administration of Zeng-Ye-Decoction	Zhang, Lunhui	Shenyang Pharmaceut Univ	A264	Mainland	4
T026	Identification of CB1/CB2 Ligands from Zanthoxylum bungeanum	Lu, Guanghua	Chengdu Univ Tradit Chinese Med	A053	Mainland	9
T027	A critical role for interleukin-1 beta in the progression of autoimmune diseases	Su, Shao Bo	Sun Yat Sen Univ	A419	Mainland	5
T027	A critical role for interleukin-1 beta in the progression of autoimmune diseases	Zhao, Ruijuan	Sun Yat Sen Univ	A419	Mainland	5
T027	A critical role for interleukin-1 beta in the progression of autoimmune diseases	Zhou, Hongyan	Sun Yat Sen Univ	A419	Mainland	5
T028	Protective role of low-dose TGF-beta 1 in early diabetic nephropathy induced by streptozotocin	Gao, Qian	Nanjing Univ	A207	Mainland	1
T028	Protective role of low-dose TGF-beta 1 in early diabetic nephropathy induced by streptozotocin	Ma, Xiaodong	Nanjing Univ	A207	Mainland	1
T028	Protective role of low-dose TGF-beta 1 in early diabetic nephropathy induced by streptozotocin	Min, Haiyan	Nanjing Univ	A207	Mainland	1
T028	Protective role of low-dose TGF-beta 1 in early diabetic nephropathy induced by streptozotocin	Wen, Yanting	Nanjing Univ	A207	Mainland	1
T028	Protective role of low-dose TGF-beta 1 in early diabetic nephropathy induced by streptozotocin	Ding, Jingjing	Nanjing Univ	A207	Mainland	1
T029	The DPP-4 inhibitor MK0626 and exercise protect islet function in early pre-diabetic kkay mice	Fang, Fusheng	PLA Gen Hosp	A400	Mainland	7
T029	The DPP-4 inhibitor MK0626 and exercise protect islet function in early pre-diabetic kkay mice	Han, Xiaofei	PLA Gen Hosp	A400	Mainland	7
T029	The DPP-4 inhibitor MK0626 and exercise protect islet function in early pre-diabetic kkay mice	Liu, Yu	PLA Gen Hosp	A400	Mainland	7
T029	The DPP-4 inhibitor MK0626 and exercise protect islet function in early pre-diabetic kkay mice	Lu, Yanhui	PLA Gen Hosp	A400	Mainland	7
T029	The DPP-4 inhibitor MK0626 and exercise protect islet function in early pre-diabetic kkay mice	Pei, Yu	PLA Gen Hosp	A400	Mainland	7
T029	The DPP-4 inhibitor MK0626 and exercise protect islet function in early pre-diabetic kkay mice	Shu, Hua	PLA Gen Hosp	A400	Mainland	7
T029	The DPP-4 inhibitor MK0626 and exercise protect islet function in early pre-diabetic kkay mice	Sun, Banruo	PLA Gen Hosp	A400	Mainland	7
T029	The DPP-4 inhibitor MK0626 and exercise protect islet function in early pre-diabetic kkay mice	Tian, Hui	PLA Gen Hosp	A400	Mainland	7
T029	The DPP-4 inhibitor MK0626 and exercise protect islet function in early pre-diabetic kkay mice	Zhong, Wenwen	PLA Gen Hosp	A400	Mainland	7
T029	The DPP-4 inhibitor MK0626 and exercise protect islet function in early pre-diabetic kkay mice	Fang, Fusheng	PLA Military Academy of Medical Sciences	A398	Mainland	7
T029	The DPP-4 inhibitor MK0626 and exercise protect islet function in early pre-diabetic kkay mice	Han, Xiaofei	PLA Military Academy of Medical Sciences	A398	Mainland	7
T029	The DPP-4 inhibitor MK0626 and exercise protect islet function in early pre-diabetic kkay mice	Liu, Yu	PLA Military Academy of Medical Sciences	A398	Mainland	7
T029	The DPP-4 inhibitor MK0626 and exercise protect islet function in early pre-diabetic kkay mice	Lu, Yanhui	PLA Military Academy of Medical Sciences	A398	Mainland	7
T029	The DPP-4 inhibitor MK0626 and exercise protect islet function in early pre-diabetic kkay mice	Pei, Yu	PLA Military Academy of Medical Sciences	A398	Mainland	7
T029	The DPP-4 inhibitor MK0626 and exercise protect islet function in early pre-diabetic kkay mice	Shu, Hua	PLA Military Academy of Medical Sciences	A398	Mainland	7
T029	The DPP-4 inhibitor MK0626 and exercise protect islet function in early pre-diabetic kkay mice	Sun, Banruo	PLA Military Academy of Medical Sciences	A398	Mainland	7
T029	The DPP-4 inhibitor MK0626 and exercise protect islet function in early pre-diabetic kkay mice	Tian, Hui	PLA Military Academy of Medical Sciences	A398	Mainland	7
T029	The DPP-4 inhibitor MK0626 and exercise protect islet function in early pre-diabetic kkay mice	Zhong, Wenwen	PLA Military Academy of Medical Sciences	A398	Mainland	7
T029	The DPP-4 inhibitor MK0626 and exercise protect islet function in early pre-diabetic kkay mice	Li, Yupeng	Tianjin Med Univ	A286	Mainland	7
T029	The DPP-4 inhibitor MK0626 and exercise protect islet function in early pre-diabetic kkay mice	Li, Yupeng	Tianjin Endocrinol Inst	A282	Mainland	7
T029	The DPP-4 inhibitor MK0626 and exercise protect islet function in early pre-diabetic kkay mice	Xiao, Jing	BoAi Hosp	A016	Mainland	7
T030	Benzbromarone, an old uricosuric drug, inhibits human fatty acid binding protein 4 in vitro and lowers the blood glucose level in db/db mice	Cai, Hai-yan	Chinese Acad Sci, Shanghai Inst Mat Med	A383	Mainland	3
T030	Benzbromarone, an old uricosuric drug, inhibits human fatty acid binding protein 4 in vitro and lowers the blood glucose level in db/db mice	Chen, Kai-xian	Chinese Acad Sci, Shanghai Inst Mat Med	A383	Mainland	3
T030	Benzbromarone, an old uricosuric drug, inhibits human fatty acid binding protein 4 in vitro and lowers the blood glucose level in db/db mice	Sun, Peng	Chinese Acad Sci, Shanghai Inst Mat Med	A383	Mainland	3
T030	Benzbromarone, an old uricosuric drug, inhibits human fatty acid binding protein 4 in vitro and lowers the blood glucose level in db/db mice	Wang, He-yao	Chinese Acad Sci, Shanghai Inst Mat Med	A383	Mainland	3
T030	Benzbromarone, an old uricosuric drug, inhibits human fatty acid binding protein 4 in vitro and lowers the blood glucose level in db/db mice	Wang, Ting	Chinese Acad Sci, Shanghai Inst Mat Med	A383	Mainland	3
T030	Benzbromarone, an old uricosuric drug, inhibits human fatty acid binding protein 4 in vitro and lowers the blood glucose level in db/db mice	Yan, Gui-rui	Chinese Acad Sci, Shanghai Inst Mat Med	A383	Mainland	3
T030	Benzbromarone, an old uricosuric drug, inhibits human fatty acid binding protein 4 in vitro and lowers the blood glucose level in db/db mice	Zhu, Wei-liang	Chinese Acad Sci, Shanghai Inst Mat Med	A383	Mainland	3
T030	Benzbromarone, an old uricosuric drug, inhibits human fatty acid binding protein 4 in vitro and lowers the blood glucose level in db/db mice	Cai, Hai-yan	Tongji Univ	A291	Mainland	3
T030	Benzbromarone, an old uricosuric drug, inhibits human fatty acid binding protein 4 in vitro and lowers the blood glucose level in db/db mice	Ding, Hai-peng	Tongji Univ	A291	Mainland	3
T030	Benzbromarone, an old uricosuric drug, inhibits human fatty acid binding protein 4 in vitro and lowers the blood glucose level in db/db mice	Li, Ying-xia	Fudan Univ	A076	Mainland	3
T030	Benzbromarone, an old uricosuric drug, inhibits human fatty acid binding protein 4 in vitro and lowers the blood glucose level in db/db mice	Zhao, Jian-chun	Fudan Univ	A076	Mainland	3
T031	Boldine improves endothelial function in diabetic db/db mice through inhibition of angiotensin II-mediated BMP4-oxidative stress cascade	Huang, Yu	Chinese Univ Hong Kong	A327	Hong Kong	5
T031	Boldine improves endothelial function in diabetic db/db mice through inhibition of angiotensin II-mediated BMP4-oxidative stress cascade	Lau, Chi Wai	Chinese Univ Hong Kong	A327	Hong Kong	5
T031	Boldine improves endothelial function in diabetic db/db mice through inhibition of angiotensin II-mediated BMP4-oxidative stress cascade	Liu, Jian	Chinese Univ Hong Kong	A327	Hong Kong	5
T031	Boldine improves endothelial function in diabetic db/db mice through inhibition of angiotensin II-mediated BMP4-oxidative stress cascade	Tian, Xiao Yu	Chinese Univ Hong Kong	A327	Hong Kong	5
T031	Boldine improves endothelial function in diabetic db/db mice through inhibition of angiotensin II-mediated BMP4-oxidative stress cascade	Zhang, Yang	Chinese Univ Hong Kong	A327	Hong Kong	5
T031	Boldine improves endothelial function in diabetic db/db mice through inhibition of angiotensin II-mediated BMP4-oxidative stress cascade	Huang, Yu	Chinese Univ Hong Kong	A327	Hong Kong	5
T031	Boldine improves endothelial function in diabetic db/db mice through inhibition of angiotensin II-mediated BMP4-oxidative stress cascade	Lau, Chi Wai	Chinese Univ Hong Kong	A327	Hong Kong	5
T031	Boldine improves endothelial function in diabetic db/db mice through inhibition of angiotensin II-mediated BMP4-oxidative stress cascade	Liu, Jian	Chinese Univ Hong Kong	A327	Hong Kong	5
T031	Boldine improves endothelial function in diabetic db/db mice through inhibition of angiotensin II-mediated BMP4-oxidative stress cascade	Tian, Xiao Yu	Chinese Univ Hong Kong	A327	Hong Kong	5
T031	Boldine improves endothelial function in diabetic db/db mice through inhibition of angiotensin II-mediated BMP4-oxidative stress cascade	Zhang, Yang	Chinese Univ Hong Kong	A327	Hong Kong	5
T032	Berberine, a natural antidiabetes drug, attenuates glucose neurotoxicity and promotes Nrf2-related neurite outgrowth	Hsu, Ya-Yun	Kaohsiung Med Univ	A083	Taiwan	2
T032	Berberine, a natural antidiabetes drug, attenuates glucose neurotoxicity and promotes Nrf2-related neurite outgrowth	Lo, Yi-Ching	Kaohsiung Med Univ	A083	Taiwan	2
T032	Berberine, a natural antidiabetes drug, attenuates glucose neurotoxicity and promotes Nrf2-related neurite outgrowth	Hsu, Ya-Yun	Kaohsiung Med Univ	A083	Taiwan	2
T032	Berberine, a natural antidiabetes drug, attenuates glucose neurotoxicity and promotes Nrf2-related neurite outgrowth	Lo, Yi-Ching	Kaohsiung Med Univ	A083	Taiwan	2
T032	Berberine, a natural antidiabetes drug, attenuates glucose neurotoxicity and promotes Nrf2-related neurite outgrowth	Lo, Yi-Ching	Kaohsiung Med Univ	A083	Taiwan	2
T032	Berberine, a natural antidiabetes drug, attenuates glucose neurotoxicity and promotes Nrf2-related neurite outgrowth	Tseng, Yu-Ting	Kaohsiung Med Univ	A083	Taiwan	2
T033	A novel natural Nrf2 activator with PPAR gamma-agonist (monascin) attenuates the toxicity of methylglyoxal and hyperglycemia	Chang, Yu-Ying	Natl Taiwan Univ	A113	Taiwan	2
T033	A novel natural Nrf2 activator with PPAR gamma-agonist (monascin) attenuates the toxicity of methylglyoxal and hyperglycemia	Hsu, Wei-Hsuan	Natl Taiwan Univ	A113	Taiwan	2
T033	A novel natural Nrf2 activator with PPAR gamma-agonist (monascin) attenuates the toxicity of methylglyoxal and hyperglycemia	Lee, Bao-Hong	Natl Taiwan Univ	A113	Taiwan	2
T033	A novel natural Nrf2 activator with PPAR gamma-agonist (monascin) attenuates the toxicity of methylglyoxal and hyperglycemia	Pan, Tzu-Ming	Natl Taiwan Univ	A113	Taiwan	2
T033	A novel natural Nrf2 activator with PPAR gamma-agonist (monascin) attenuates the toxicity of methylglyoxal and hyperglycemia	Hsu, Ya-Wen	SunWay Biotechnol Co	A049	Taiwan	2
T034	IL-1Ra and its Delivery Strategies: Inserting the Association in Perspective	Akash, Muhammad Sajid Hamid	Zhejiang Univ	A356	Mainland	1
T034	IL-1Ra and its Delivery Strategies: Inserting the Association in Perspective	Chen, Shuqing	Zhejiang Univ	A356	Mainland	1
T034	IL-1Ra and its Delivery Strategies: Inserting the Association in Perspective	Rehman, Kanwal	Zhejiang Univ	A356	Mainland	1
T035	Risk factors of gastrointestinal bleeding in clopidogrel users: a nationwide population-based study	Hu, H. -Y.	Taipei City Hosp	A272	Taiwan	2
T035	Risk factors of gastrointestinal bleeding in clopidogrel users: a nationwide population-based study	Hou, M. -C.	Taipei Vet Gen Hosp	A271	Taiwan	10
T035	Risk factors of gastrointestinal bleeding in clopidogrel users: a nationwide population-based study	Lee, F. -Y.	Taipei Vet Gen Hosp	A271	Taiwan	10
T035	Risk factors of gastrointestinal bleeding in clopidogrel users: a nationwide population-based study	Lin, C. -C.	Taipei Vet Gen Hosp	A271	Taiwan	10
T035	Risk factors of gastrointestinal bleeding in clopidogrel users: a nationwide population-based study	Lin, H. -C.	Taipei Vet Gen Hosp	A271	Taiwan	10
T035	Risk factors of gastrointestinal bleeding in clopidogrel users: a nationwide population-based study	Luo, J. -C.	Taipei Vet Gen Hosp	A271	Taiwan	10
T035	Risk factors of gastrointestinal bleeding in clopidogrel users: a nationwide population-based study	Peng, Y. -L.	Taipei Vet Gen Hosp	A271	Taiwan	10
T035	Risk factors of gastrointestinal bleeding in clopidogrel users: a nationwide population-based study	Hou, M. -C.	Natl Yang Ming Univ	A117	Taiwan	10
T035	Risk factors of gastrointestinal bleeding in clopidogrel users: a nationwide population-based study	Lee, F. -Y.	Natl Yang Ming Univ	A117	Taiwan	10
T035	Risk factors of gastrointestinal bleeding in clopidogrel users: a nationwide population-based study	Lin, C. -C.	Natl Yang Ming Univ	A117	Taiwan	10
T035	Risk factors of gastrointestinal bleeding in clopidogrel users: a nationwide population-based study	Lin, H. -C.	Natl Yang Ming Univ	A117	Taiwan	10
T035	Risk factors of gastrointestinal bleeding in clopidogrel users: a nationwide population-based study	Luo, J. -C.	Natl Yang Ming Univ	A117	Taiwan	10
T035	Risk factors of gastrointestinal bleeding in clopidogrel users: a nationwide population-based study	Peng, Y. -L.	Natl Yang Ming Univ	A117	Taiwan	10
T035	Risk factors of gastrointestinal bleeding in clopidogrel users: a nationwide population-based study	Hu, H. -Y.	Natl Yang Ming Univ	A117	Taiwan	10
T035	Risk factors of gastrointestinal bleeding in clopidogrel users: a nationwide population-based study	Hu, H. -Y.	Natl Yang Ming Univ	A117	Taiwan	10
T036	Proteomic study on the protective mechanism of fibroblast growth factor 21 to ischemia-reperfusion injury	Ling, Jin	Jinhua Guangfu Tumour Hosp	A358	Mainland	8
T036	Proteomic study on the protective mechanism of fibroblast growth factor 21 to ischemia-reperfusion injury	Ling, Ren	Jinhua Guangfu Tumour Hosp	A358	Mainland	8
T036	Proteomic study on the protective mechanism of fibroblast growth factor 21 to ischemia-reperfusion injury	Wang, Yang	Wenzhou Med Coll	A303	Mainland	8
T036	Proteomic study on the protective mechanism of fibroblast growth factor 21 to ischemia-reperfusion injury	Cong, Wei-Tao	Wenzhou Med Coll	A303	Mainland	8
T036	Proteomic study on the protective mechanism of fibroblast growth factor 21 to ischemia-reperfusion injury	Duan, Yuan-Meng	Wenzhou Med Coll	A303	Mainland	8
T036	Proteomic study on the protective mechanism of fibroblast growth factor 21 to ischemia-reperfusion injury	Huang, Bin-Bin	Wenzhou Med Coll	A303	Mainland	8
T036	Proteomic study on the protective mechanism of fibroblast growth factor 21 to ischemia-reperfusion injury	Jin, Li-Tai	Wenzhou Med Coll	A303	Mainland	8
T036	Proteomic study on the protective mechanism of fibroblast growth factor 21 to ischemia-reperfusion injury	Li, Xiao Kun	Wenzhou Med Coll	A303	Mainland	8
T036	Proteomic study on the protective mechanism of fibroblast growth factor 21 to ischemia-reperfusion injury	Ling, Jin	Wenzhou Med Coll	A303	Mainland	8
T036	Proteomic study on the protective mechanism of fibroblast growth factor 21 to ischemia-reperfusion injury	Tian, Hai-Shan	Wenzhou Med Coll	A303	Mainland	8
T036	Proteomic study on the protective mechanism of fibroblast growth factor 21 to ischemia-reperfusion injury	Zhao, Ting	Wenzhou Med Coll	A303	Mainland	8
T037	In Vitro and In Vivo Evaluation of a Once-weekly Formulation of an Antidiabetic Peptide Drug Exenatide in an Injectable Thermogel	Bao, Yongchu	China State Inst Pharmaceut Ind	A412	Mainland	3
T037	In Vitro and In Vivo Evaluation of a Once-weekly Formulation of an Antidiabetic Peptide Drug Exenatide in an Injectable Thermogel	Li, Kun	China State Inst Pharmaceut Ind	A412	Mainland	3
T037	In Vitro and In Vivo Evaluation of a Once-weekly Formulation of an Antidiabetic Peptide Drug Exenatide in an Injectable Thermogel	Liu, Xiaojun	China State Inst Pharmaceut Ind	A412	Mainland	3
T037	In Vitro and In Vivo Evaluation of a Once-weekly Formulation of an Antidiabetic Peptide Drug Exenatide in an Injectable Thermogel	Ding, Jiandong	Fudan Univ	A076	Mainland	3
T037	In Vitro and In Vivo Evaluation of a Once-weekly Formulation of an Antidiabetic Peptide Drug Exenatide in an Injectable Thermogel	Bao, Yongchu	Fudan Univ	A076	Mainland	3
T037	In Vitro and In Vivo Evaluation of a Once-weekly Formulation of an Antidiabetic Peptide Drug Exenatide in an Injectable Thermogel	Chen, Chang	Fudan Univ	A076	Mainland	3
T037	In Vitro and In Vivo Evaluation of a Once-weekly Formulation of an Antidiabetic Peptide Drug Exenatide in an Injectable Thermogel	Chen, Qinghua	Fudan Univ	A076	Mainland	3
T037	In Vitro and In Vivo Evaluation of a Once-weekly Formulation of an Antidiabetic Peptide Drug Exenatide in an Injectable Thermogel	Ci, Tianyuan	Fudan Univ	A076	Mainland	3
T037	In Vitro and In Vivo Evaluation of a Once-weekly Formulation of an Antidiabetic Peptide Drug Exenatide in an Injectable Thermogel	Ding, Jiandong	Fudan Univ	A076	Mainland	3
T037	In Vitro and In Vivo Evaluation of a Once-weekly Formulation of an Antidiabetic Peptide Drug Exenatide in an Injectable Thermogel	Yu, Lin	Fudan Univ	A076	Mainland	3
T038	Excretion of Berberine and Its Metabolites in Oral Administration in Rats	Chen, Shuo-Nan	Chinese Acad Med Sci, Inst Mat Med	A409	Mainland	6
T038	Excretion of Berberine and Its Metabolites in Oral Administration in Rats	Feng, Ru	Chinese Acad Med Sci, Inst Mat Med	A409	Mainland	6
T038	Excretion of Berberine and Its Metabolites in Oral Administration in Rats	Fu, Jie	Chinese Acad Med Sci, Inst Mat Med	A409	Mainland	6
T038	Excretion of Berberine and Its Metabolites in Oral Administration in Rats	He, Chi-Yu	Chinese Acad Med Sci, Inst Mat Med	A409	Mainland	6
T038	Excretion of Berberine and Its Metabolites in Oral Administration in Rats	He, Wen-Yi	Chinese Acad Med Sci, Inst Mat Med	A409	Mainland	6
T038	Excretion of Berberine and Its Metabolites in Oral Administration in Rats	Huang, Min	Chinese Acad Med Sci, Inst Mat Med	A409	Mainland	6
T038	Excretion of Berberine and Its Metabolites in Oral Administration in Rats	Jiang, Jian-Dong	Chinese Acad Med Sci, Inst Mat Med	A409	Mainland	6
T038	Excretion of Berberine and Its Metabolites in Oral Administration in Rats	Ma, Jing-Yi	Chinese Acad Med Sci, Inst Mat Med	A409	Mainland	6
T038	Excretion of Berberine and Its Metabolites in Oral Administration in Rats	Shou, Jia-Wen	Chinese Acad Med Sci, Inst Mat Med	A409	Mainland	6
T038	Excretion of Berberine and Its Metabolites in Oral Administration in Rats	Tan, Xiang-Shan	Chinese Acad Med Sci, Inst Mat Med	A409	Mainland	6
T038	Excretion of Berberine and Its Metabolites in Oral Administration in Rats	Wang, Yan	Chinese Acad Med Sci, Inst Mat Med	A409	Mainland	6
T038	Excretion of Berberine and Its Metabolites in Oral Administration in Rats	Zhao, Zhen-Xiong	Chinese Acad Med Sci, Inst Mat Med	A409	Mainland	6
T038	Excretion of Berberine and Its Metabolites in Oral Administration in Rats	Chen, Shuo-Nan	Chinese Acad Med Sci, Peking Union Med Coll Hosp	A403	Mainland	6
T038	Excretion of Berberine and Its Metabolites in Oral Administration in Rats	Feng, Ru	Chinese Acad Med Sci, Peking Union Med Coll Hosp	A403	Mainland	6
T038	Excretion of Berberine and Its Metabolites in Oral Administration in Rats	Fu, Jie	Chinese Acad Med Sci, Peking Union Med Coll Hosp	A403	Mainland	6
T038	Excretion of Berberine and Its Metabolites in Oral Administration in Rats	He, Chi-Yu	Chinese Acad Med Sci, Peking Union Med Coll Hosp	A403	Mainland	6
T038	Excretion of Berberine and Its Metabolites in Oral Administration in Rats	He, Wen-Yi	Chinese Acad Med Sci, Peking Union Med Coll Hosp	A403	Mainland	6
T038	Excretion of Berberine and Its Metabolites in Oral Administration in Rats	Huang, Min	Chinese Acad Med Sci, Peking Union Med Coll Hosp	A403	Mainland	6
T038	Excretion of Berberine and Its Metabolites in Oral Administration in Rats	Jiang, Jian-Dong	Chinese Acad Med Sci, Peking Union Med Coll Hosp	A403	Mainland	6
T038	Excretion of Berberine and Its Metabolites in Oral Administration in Rats	Ma, Jing-Yi	Chinese Acad Med Sci, Peking Union Med Coll Hosp	A403	Mainland	6
T038	Excretion of Berberine and Its Metabolites in Oral Administration in Rats	Shou, Jia-Wen	Chinese Acad Med Sci, Peking Union Med Coll Hosp	A403	Mainland	6
T038	Excretion of Berberine and Its Metabolites in Oral Administration in Rats	Tan, Xiang-Shan	Chinese Acad Med Sci, Peking Union Med Coll Hosp	A403	Mainland	6
T038	Excretion of Berberine and Its Metabolites in Oral Administration in Rats	Wang, Yan	Chinese Acad Med Sci, Peking Union Med Coll Hosp	A403	Mainland	6
T038	Excretion of Berberine and Its Metabolites in Oral Administration in Rats	Zhao, Zhen-Xiong	Chinese Acad Med Sci, Peking Union Med Coll Hosp	A403	Mainland	6
T038	Excretion of Berberine and Its Metabolites in Oral Administration in Rats	Ma, Chao	Shimadzu China Co Ltd	A063	Mainland	6
T039	Indometacin Ameliorates High Glucose-Induced Proliferation and Invasion Via Modulation of E-Cadherin in Pancreatic Cancer Cells	Chen, Chao	Xi An Jiao Tong Univ	A313	Mainland	3
T039	Indometacin Ameliorates High Glucose-Induced Proliferation and Invasion Via Modulation of E-Cadherin in Pancreatic Cancer Cells	Duan, Wanxing	Xi An Jiao Tong Univ	A313	Mainland	3
T039	Indometacin Ameliorates High Glucose-Induced Proliferation and Invasion Via Modulation of E-Cadherin in Pancreatic Cancer Cells	Han, Liang	Xi An Jiao Tong Univ	A313	Mainland	3
T039	Indometacin Ameliorates High Glucose-Induced Proliferation and Invasion Via Modulation of E-Cadherin in Pancreatic Cancer Cells	Li, Juntao	Xi An Jiao Tong Univ	A313	Mainland	3
T039	Indometacin Ameliorates High Glucose-Induced Proliferation and Invasion Via Modulation of E-Cadherin in Pancreatic Cancer Cells	Li, Wei	Xi An Jiao Tong Univ	A313	Mainland	3
T039	Indometacin Ameliorates High Glucose-Induced Proliferation and Invasion Via Modulation of E-Cadherin in Pancreatic Cancer Cells	Liu, Jiangbo	Xi An Jiao Tong Univ	A313	Mainland	3
T039	Indometacin Ameliorates High Glucose-Induced Proliferation and Invasion Via Modulation of E-Cadherin in Pancreatic Cancer Cells	Ma, Qingyong	Xi An Jiao Tong Univ	A313	Mainland	3
T039	Indometacin Ameliorates High Glucose-Induced Proliferation and Invasion Via Modulation of E-Cadherin in Pancreatic Cancer Cells	Xu, Qinhong	Xi An Jiao Tong Univ	A313	Mainland	3
T039	Indometacin Ameliorates High Glucose-Induced Proliferation and Invasion Via Modulation of E-Cadherin in Pancreatic Cancer Cells	Ma, Jiguang	Xi An Jiao Tong Univ	A313	Mainland	3
T039	Indometacin Ameliorates High Glucose-Induced Proliferation and Invasion Via Modulation of E-Cadherin in Pancreatic Cancer Cells	Peng, Bo	Xi An Jiao Tong Univ	A313	Mainland	3
T040	Formulation design, challenges, and development considerations for fixed dose combination (FDC) of oral solid dosage forms	Wen, Hong	Pentian Pharmaceut Co	A002	Mainland	None
T041	Natural product vindoline stimulates insulin secretion and efficiently ameliorates glucose homeostasis in diabetic murine models	Chen, Fanglei	Chinese Acad Sci, Shanghai Inst Mat Med	A383	Mainland	3
T041	Natural product vindoline stimulates insulin secretion and efficiently ameliorates glucose homeostasis in diabetic murine models	Chen, Jing	Chinese Acad Sci, Shanghai Inst Mat Med	A383	Mainland	3
T041	Natural product vindoline stimulates insulin secretion and efficiently ameliorates glucose homeostasis in diabetic murine models	Chen, Lili	Chinese Acad Sci, Shanghai Inst Mat Med	A383	Mainland	3
T041	Natural product vindoline stimulates insulin secretion and efficiently ameliorates glucose homeostasis in diabetic murine models	Ding, Hong	Chinese Acad Sci, Shanghai Inst Mat Med	A383	Mainland	3
T041	Natural product vindoline stimulates insulin secretion and efficiently ameliorates glucose homeostasis in diabetic murine models	Gao, Zhaobing	Chinese Acad Sci, Shanghai Inst Mat Med	A383	Mainland	3
T041	Natural product vindoline stimulates insulin secretion and efficiently ameliorates glucose homeostasis in diabetic murine models	Hu, Lihong	Chinese Acad Sci, Shanghai Inst Mat Med	A383	Mainland	3
T041	Natural product vindoline stimulates insulin secretion and efficiently ameliorates glucose homeostasis in diabetic murine models	Jiang, Hualiang	Chinese Acad Sci, Shanghai Inst Mat Med	A383	Mainland	3
T041	Natural product vindoline stimulates insulin secretion and efficiently ameliorates glucose homeostasis in diabetic murine models	Li, Chenjing	Chinese Acad Sci, Shanghai Inst Mat Med	A383	Mainland	3
T041	Natural product vindoline stimulates insulin secretion and efficiently ameliorates glucose homeostasis in diabetic murine models	Li, Ping	Chinese Acad Sci, Shanghai Inst Mat Med	A383	Mainland	3
T041	Natural product vindoline stimulates insulin secretion and efficiently ameliorates glucose homeostasis in diabetic murine models	Shen, Xu	Chinese Acad Sci, Shanghai Inst Mat Med	A383	Mainland	3
T041	Natural product vindoline stimulates insulin secretion and efficiently ameliorates glucose homeostasis in diabetic murine models	Yao, Xin-gang	Chinese Acad Sci, Shanghai Inst Mat Med	A383	Mainland	3
T041	Natural product vindoline stimulates insulin secretion and efficiently ameliorates glucose homeostasis in diabetic murine models	Yu, Liang	Chinese Acad Sci, Shanghai Inst Mat Med	A383	Mainland	3
T041	Natural product vindoline stimulates insulin secretion and efficiently ameliorates glucose homeostasis in diabetic murine models	Quan, Lingling	Shanghai Normal Univ	A250	Mainland	3
T041	Natural product vindoline stimulates insulin secretion and efficiently ameliorates glucose homeostasis in diabetic murine models	Wan, Ping	Shanghai Normal Univ	A250	Mainland	3
T042	Dysregulations of Intestinal and Colonic UDP-glucuronosyltransferases in Rats with Type 2 Diabetes	Cheng, Xuefang	China Pharmaceut Univ	A401	Mainland	1
T042	Dysregulations of Intestinal and Colonic UDP-glucuronosyltransferases in Rats with Type 2 Diabetes	Hao, Haiping	China Pharmaceut Univ	A401	Mainland	1
T042	Dysregulations of Intestinal and Colonic UDP-glucuronosyltransferases in Rats with Type 2 Diabetes	Li, Feiyan	China Pharmaceut Univ	A401	Mainland	1
T042	Dysregulations of Intestinal and Colonic UDP-glucuronosyltransferases in Rats with Type 2 Diabetes	Qi, Qu	China Pharmaceut Univ	A401	Mainland	1
T042	Dysregulations of Intestinal and Colonic UDP-glucuronosyltransferases in Rats with Type 2 Diabetes	Sun, Shiqing	China Pharmaceut Univ	A401	Mainland	1
T042	Dysregulations of Intestinal and Colonic UDP-glucuronosyltransferases in Rats with Type 2 Diabetes	Wang, Guangji	China Pharmaceut Univ	A401	Mainland	1
T042	Dysregulations of Intestinal and Colonic UDP-glucuronosyltransferases in Rats with Type 2 Diabetes	Xie, Hao	China Pharmaceut Univ	A401	Mainland	1
T042	Dysregulations of Intestinal and Colonic UDP-glucuronosyltransferases in Rats with Type 2 Diabetes	Yan, Tingting	China Pharmaceut Univ	A401	Mainland	1
T042	Dysregulations of Intestinal and Colonic UDP-glucuronosyltransferases in Rats with Type 2 Diabetes	Zheng, Xiao	China Pharmaceut Univ	A401	Mainland	1
T043	Antidiabetic effect of total flavonoids from Sanguis draxonis in type 2 diabetic rats	Chen, Fufeng	South Cent Univ Nationalities	A417	Mainland	None
T043	Antidiabetic effect of total flavonoids from Sanguis draxonis in type 2 diabetic rats	Ding, Xin	South Cent Univ Nationalities	A417	Mainland	None
T043	Antidiabetic effect of total flavonoids from Sanguis draxonis in type 2 diabetic rats	Mei, Zhinan	South Cent Univ Nationalities	A417	Mainland	None
T043	Antidiabetic effect of total flavonoids from Sanguis draxonis in type 2 diabetic rats	Shu, Guangwen	South Cent Univ Nationalities	A417	Mainland	None
T043	Antidiabetic effect of total flavonoids from Sanguis draxonis in type 2 diabetic rats	Wang, Jianxia	South Cent Univ Nationalities	A417	Mainland	None
T043	Antidiabetic effect of total flavonoids from Sanguis draxonis in type 2 diabetic rats	Xiong, Hui	South Cent Univ Nationalities	A417	Mainland	None
T044	Association of Antibiotic Use with Colorectal Cancer Risk in Type 2 Diabetes Mellitus	Wang, Jiun-Ling	I Shou Univ	A350	Taiwan	2
T044	Association of Antibiotic Use with Colorectal Cancer Risk in Type 2 Diabetes Mellitus	Chang, Chia-Hsuin	Natl Taiwan Univ	A113	Taiwan	2
T044	Association of Antibiotic Use with Colorectal Cancer Risk in Type 2 Diabetes Mellitus	Lin, Jou-Wei	Natl Taiwan Univ	A113	Taiwan	2
T044	Association of Antibiotic Use with Colorectal Cancer Risk in Type 2 Diabetes Mellitus	Chang, Chia-Hsuin	Natl Taiwan Univ	A113	Taiwan	2
T044	Association of Antibiotic Use with Colorectal Cancer Risk in Type 2 Diabetes Mellitus	Lai, Mei-Shu	Natl Taiwan Univ	A113	Taiwan	2
T044	Association of Antibiotic Use with Colorectal Cancer Risk in Type 2 Diabetes Mellitus	Wu, Li-Chiu	Natl Taiwan Univ	A113	Taiwan	2
T045	Gastrointestinal Adverse Events of Glucagon-Like Peptide-1 Receptor Agonists for Type 2 Diabetes Mellitus: A Pairwise and Network Meta-Analysis	Yu, Kai	Tianjin Fifth Cent Hosp	A284	Mainland	4
T045	Gastrointestinal Adverse Events of Glucagon-Like Peptide-1 Receptor Agonists for Type 2 Diabetes Mellitus: A Pairwise and Network Meta-Analysis	Ji, Linong	Peking Univ	A017	Mainland	4
T045	Gastrointestinal Adverse Events of Glucagon-Like Peptide-1 Receptor Agonists for Type 2 Diabetes Mellitus: A Pairwise and Network Meta-Analysis	Sun, Feng	Peking Univ	A017	Mainland	4
T045	Gastrointestinal Adverse Events of Glucagon-Like Peptide-1 Receptor Agonists for Type 2 Diabetes Mellitus: A Pairwise and Network Meta-Analysis	Wu, Shanshan	Peking Univ	A017	Mainland	4
T045	Gastrointestinal Adverse Events of Glucagon-Like Peptide-1 Receptor Agonists for Type 2 Diabetes Mellitus: A Pairwise and Network Meta-Analysis	Yang, Zhirong	Peking Univ	A017	Mainland	4
T045	Gastrointestinal Adverse Events of Glucagon-Like Peptide-1 Receptor Agonists for Type 2 Diabetes Mellitus: A Pairwise and Network Meta-Analysis	Zhan, Siyan	Peking Univ	A017	Mainland	4
T045	Gastrointestinal Adverse Events of Glucagon-Like Peptide-1 Receptor Agonists for Type 2 Diabetes Mellitus: A Pairwise and Network Meta-Analysis	Zhang, Yuan	Peking Univ	A017	Mainland	4
T045	Gastrointestinal Adverse Events of Glucagon-Like Peptide-1 Receptor Agonists for Type 2 Diabetes Mellitus: A Pairwise and Network Meta-Analysis	Shi, Luwen	Peking Univ	A017	Mainland	4
T045	Gastrointestinal Adverse Events of Glucagon-Like Peptide-1 Receptor Agonists for Type 2 Diabetes Mellitus: A Pairwise and Network Meta-Analysis	Sun, Feng	Peking Univ	A017	Mainland	4
T046	Prevalence of Aliskiren Use among Patients with Hypertensive Diabetes in Taiwan: A Nationwide Population-Based Study	Chen, Li Chai	Pingtung Christian Foundation	A224	Taiwan	2
T046	Prevalence of Aliskiren Use among Patients with Hypertensive Diabetes in Taiwan: A Nationwide Population-Based Study	Chiang, Chi Wen	Pingtung Christian Foundation	A224	Taiwan	2
T046	Prevalence of Aliskiren Use among Patients with Hypertensive Diabetes in Taiwan: A Nationwide Population-Based Study	Chiang, Chi Wen	Kaohsiung Med Univ	A083	Taiwan	2
T046	Prevalence of Aliskiren Use among Patients with Hypertensive Diabetes in Taiwan: A Nationwide Population-Based Study	Huang, Yaw Bin	Kaohsiung Med Univ	A083	Taiwan	2
T047	Developments of Glucagon Like Peptide-1 (GLP-1) and Long-acting Analogs in Clinical and Preclinical Studies for Treatment of Type 2 Diabetes	Gong, Min	Tianjin Inst Pharmaceut Res	A285	Mainland	7
T047	Developments of Glucagon Like Peptide-1 (GLP-1) and Long-acting Analogs in Clinical and Preclinical Studies for Treatment of Type 2 Diabetes	Li, Yazhuo	Tianjin Inst Pharmaceut Res	A285	Mainland	7
T047	Developments of Glucagon Like Peptide-1 (GLP-1) and Long-acting Analogs in Clinical and Preclinical Studies for Treatment of Type 2 Diabetes	Tang, Lida	Tianjin Inst Pharmaceut Res	A285	Mainland	7
T048	A meta-analysis of clinical therapeutic effect of insulin glargine and insulin detemir for patients with type 2 diabetes mellitus	Huang, F.	Tongji Univ	A291	Mainland	3
T048	A meta-analysis of clinical therapeutic effect of insulin glargine and insulin detemir for patients with type 2 diabetes mellitus	Peng, H.	Tongji Univ	A291	Mainland	3
T048	A meta-analysis of clinical therapeutic effect of insulin glargine and insulin detemir for patients with type 2 diabetes mellitus	Zhuang, Y. G.	Tongji Univ	A291	Mainland	3
T049	The influence of angiotensin-converting enzyme 2 gene polymorphisms on type 2 diabetes mellitus and coronary heart disease	Daili, S.	Third Peoples Hosp	A073	Mainland	None
T049	The influence of angiotensin-converting enzyme 2 gene polymorphisms on type 2 diabetes mellitus and coronary heart disease	Chaoxin, J.	Third Peoples Hosp	A073	Mainland	None
T049	The influence of angiotensin-converting enzyme 2 gene polymorphisms on type 2 diabetes mellitus and coronary heart disease	Chenlong, W.	Third Peoples Hosp	A073	Mainland	None
T049	The influence of angiotensin-converting enzyme 2 gene polymorphisms on type 2 diabetes mellitus and coronary heart disease	Ruwei, G.	Third Peoples Hosp	A073	Mainland	None
T049	The influence of angiotensin-converting enzyme 2 gene polymorphisms on type 2 diabetes mellitus and coronary heart disease	Yanxin, H.	Third Peoples Hosp	A073	Mainland	None
T049	The influence of angiotensin-converting enzyme 2 gene polymorphisms on type 2 diabetes mellitus and coronary heart disease	Yaobin, T.	Third Peoples Hosp	A073	Mainland	None
T050	Reassessing the reliability of the salivary cortisol assay for the diagnosis of Cushing syndrome	Dou, Jingtao	PLA Gen Hosp	A400	Mainland	7
T050	Reassessing the reliability of the salivary cortisol assay for the diagnosis of Cushing syndrome	Gu, Weijun	PLA Gen Hosp	A400	Mainland	7
T050	Reassessing the reliability of the salivary cortisol assay for the diagnosis of Cushing syndrome	Lu, Juming	PLA Gen Hosp	A400	Mainland	7
T050	Reassessing the reliability of the salivary cortisol assay for the diagnosis of Cushing syndrome	Yang, Guoqing	PLA Gen Hosp	A400	Mainland	7
T050	Reassessing the reliability of the salivary cortisol assay for the diagnosis of Cushing syndrome	Zhang, Qian	PLA Gen Hosp	A400	Mainland	7
T050	Reassessing the reliability of the salivary cortisol assay for the diagnosis of Cushing syndrome	Zhang, Qian	PLA Beijing Mil Gen Hosp	A390	Mainland	7
T051	OXIDATIVE STRESS AND ENDOTHELIAL DYSFUNCTION IN HYPERTENSION AND DIABETES	Huang, Y.	Chinese Univ Hong Kong	A327	Hong Kong	5
T052	EVIDENCE BASE OF APPROVED CHINESE HERBAL MEDICINES FOR TREATMENT OF TYPE 2 DIABETES IN CHINA	Liu, J.	Beijing Univ Chinese Med	A032	Mainland	4
T052	EVIDENCE BASE OF APPROVED CHINESE HERBAL MEDICINES FOR TREATMENT OF TYPE 2 DIABETES IN CHINA	Liu, Z.	Beijing Univ Chinese Med	A032	Mainland	4
T052	EVIDENCE BASE OF APPROVED CHINESE HERBAL MEDICINES FOR TREATMENT OF TYPE 2 DIABETES IN CHINA	Ma, L.	Beijing Univ Chinese Med	A032	Mainland	4
T053	VIRTUAL SCREENING OF POTENTIAL ACTIVE COMPOUNDS FOR TYPE 2 DIABETES IN EUONYMUS ALATUS	Zhai, X.	Xian Med Univ	A314	Mainland	3
T054	The Involvement of Autophagy Pathway in Exaggerated Ischemic Brain Damage in Diabetic Mice	Liu, Xin-Feng	Nanjing Univ	A207	Mainland	1
T054	The Involvement of Autophagy Pathway in Exaggerated Ischemic Brain Damage in Diabetic Mice	Wei, Ning	Nanjing Univ	A207	Mainland	1
T054	The Involvement of Autophagy Pathway in Exaggerated Ischemic Brain Damage in Diabetic Mice	Xu, Ge-Lin	Nanjing Univ	A207	Mainland	1
T055	Metabolic syndrome in normoglycaemic elderly men	Chen, YL (reprint author	Cardinal Tien Hosp	A290	Taiwan	2
T055	Metabolic syndrome in normoglycaemic elderly men	Chen, Y-L	Fu Jen Catholic Univ	A289	Taiwan	2
T055	Metabolic syndrome in normoglycaemic elderly men	Hsu, C-H	Fu Jen Catholic Univ	A289	Taiwan	2
T055	Metabolic syndrome in normoglycaemic elderly men	Hsia, T-L	Fu Jen Catholic Univ	A289	Taiwan	2
T055	Metabolic syndrome in normoglycaemic elderly men	Pei, D.	Fu Jen Catholic Univ	A289	Taiwan	2
T055	Metabolic syndrome in normoglycaemic elderly men	Lin, J-D	Taipei Med Univ	A275	Taiwan	2
T055	Metabolic syndrome in normoglycaemic elderly men	Wu, C-Z	Taipei Med Univ	A275	Taiwan	2
T055	Metabolic syndrome in normoglycaemic elderly men	Hsieh, C-H	Tri Serv Gen Hosp	A232	Taiwan	2
T055	Metabolic syndrome in normoglycaemic elderly men	Lian, W-C	Buddhist Tzu Chi Gen Hosp	A072	Taiwan	2
T055	Metabolic syndrome in normoglycaemic elderly men	Lian, W-C	Buddhist Tzu Chi Gen Hosp	A072	Taiwan	2
T056	Effect of Arctiin on Glomerular Filtration Barrier Damage in STZ-Induced Diabetic Nephropathy Rats	Liu, Rui-bin	Chongqing Kerui Pharmaceut Co Ltd	A426	Mainland	None
T056	Effect of Arctiin on Glomerular Filtration Barrier Damage in STZ-Induced Diabetic Nephropathy Rats	Deng, Jing-jing	Chengdu Med Coll	A052	Mainland	None
T056	Effect of Arctiin on Glomerular Filtration Barrier Damage in STZ-Induced Diabetic Nephropathy Rats	Liu, Dong-lian	Chengdu Med Coll	A052	Mainland	None
T056	Effect of Arctiin on Glomerular Filtration Barrier Damage in STZ-Induced Diabetic Nephropathy Rats	Ma, Song-Tao	Chengdu Med Coll	A052	Mainland	None
T056	Effect of Arctiin on Glomerular Filtration Barrier Damage in STZ-Induced Diabetic Nephropathy Rats	Niu, Rui	Chengdu Shangke Pharmaceut Co Ltd	A001	Mainland	None
T057	Marine natural product des-O-methyllasiodiplodin effectively lowers the blood glucose level in db/db mice via ameliorating inflammation	Chen, Li-li	Chinese Acad Sci, Shanghai Inst Mat Med	A383	Mainland	3
T057	Marine natural product des-O-methyllasiodiplodin effectively lowers the blood glucose level in db/db mice via ameliorating inflammation	Gong, Jing-xu	Chinese Acad Sci, Shanghai Inst Mat Med	A383	Mainland	3
T057	Marine natural product des-O-methyllasiodiplodin effectively lowers the blood glucose level in db/db mice via ameliorating inflammation	Guo, Yue-wei	Chinese Acad Sci, Shanghai Inst Mat Med	A383	Mainland	3
T057	Marine natural product des-O-methyllasiodiplodin effectively lowers the blood glucose level in db/db mice via ameliorating inflammation	Jiang, Cheng-shi	Chinese Acad Sci, Shanghai Inst Mat Med	A383	Mainland	3
T057	Marine natural product des-O-methyllasiodiplodin effectively lowers the blood glucose level in db/db mice via ameliorating inflammation	Lin, Zhong-hui	Chinese Acad Sci, Shanghai Inst Mat Med	A383	Mainland	3
T057	Marine natural product des-O-methyllasiodiplodin effectively lowers the blood glucose level in db/db mice via ameliorating inflammation	Shen, Xu	Chinese Acad Sci, Shanghai Inst Mat Med	A383	Mainland	3
T057	Marine natural product des-O-methyllasiodiplodin effectively lowers the blood glucose level in db/db mice via ameliorating inflammation	Shen, Xu	E China Univ Sci & Technol	A152	Mainland	3
T057	Marine natural product des-O-methyllasiodiplodin effectively lowers the blood glucose level in db/db mice via ameliorating inflammation	Zhou, Rong	E China Univ Sci & Technol	A152	Mainland	3
T058	Glucagon-like Peptide-1 Receptor Agonist Liraglutide Inhibits Endothelin-1 in Endothelial Cell by Repressing Nuclear Factor-Kappa B Activation	Chen, Mingwei	Anhui Med Univ	A005	Mainland	1
T058	Glucagon-like Peptide-1 Receptor Agonist Liraglutide Inhibits Endothelin-1 in Endothelial Cell by Repressing Nuclear Factor-Kappa B Activation	Dai, Yao	Anhui Med Univ	A005	Mainland	1
T059	Mesenchymal stem cells transplantation ameliorates glomerular injury in streptozotocin-induced diabetic nephropathy in rats via inhibiting macrophage infiltration	Wang, Jian-Ping	Yuhuangding Hosp Yantai City	A341	Mainland	6
T059	Mesenchymal stem cells transplantation ameliorates glomerular injury in streptozotocin-induced diabetic nephropathy in rats via inhibiting macrophage infiltration	Su, Mo-Ran	Shandong Univ	A235	Mainland	6
T059	Mesenchymal stem cells transplantation ameliorates glomerular injury in streptozotocin-induced diabetic nephropathy in rats via inhibiting macrophage infiltration	Sun, Ai-Li	Shandong Univ	A235	Mainland	6
T059	Mesenchymal stem cells transplantation ameliorates glomerular injury in streptozotocin-induced diabetic nephropathy in rats via inhibiting macrophage infiltration	Cheng, Jing	Shandong Univ	A235	Mainland	6
T059	Mesenchymal stem cells transplantation ameliorates glomerular injury in streptozotocin-induced diabetic nephropathy in rats via inhibiting macrophage infiltration	Guan, Guang-Ju	Shandong Univ	A235	Mainland	6
T059	Mesenchymal stem cells transplantation ameliorates glomerular injury in streptozotocin-induced diabetic nephropathy in rats via inhibiting macrophage infiltration	Liu, Gang	Shandong Univ	A235	Mainland	6
T059	Mesenchymal stem cells transplantation ameliorates glomerular injury in streptozotocin-induced diabetic nephropathy in rats via inhibiting macrophage infiltration	Liu, Hai-Ying	Shandong Univ	A235	Mainland	6
T059	Mesenchymal stem cells transplantation ameliorates glomerular injury in streptozotocin-induced diabetic nephropathy in rats via inhibiting macrophage infiltration	Lv, Sha-Sha	Shandong Univ	A235	Mainland	6
T059	Mesenchymal stem cells transplantation ameliorates glomerular injury in streptozotocin-induced diabetic nephropathy in rats via inhibiting macrophage infiltration	Nie, Hui-Bin	Shandong Univ	A235	Mainland	6
T059	Mesenchymal stem cells transplantation ameliorates glomerular injury in streptozotocin-induced diabetic nephropathy in rats via inhibiting macrophage infiltration	Wang, Wei-Wei	Shandong Univ	A235	Mainland	6
T060	Effects of ghrelin on gastric distention sensitive neurons in the arcuate nucleus of hypothalamus and gastric motility in diabetic rats	Pang, Mingjie	Qingdao Municipal Hosp	A229	Mainland	7
T060	Effects of ghrelin on gastric distention sensitive neurons in the arcuate nucleus of hypothalamus and gastric motility in diabetic rats	Zhu, Hai	Qingdao Municipal Hosp	A229	Mainland	7
T060	Effects of ghrelin on gastric distention sensitive neurons in the arcuate nucleus of hypothalamus and gastric motility in diabetic rats	Qu, Zhuling	Qingdao Univ	A227	Mainland	7
T060	Effects of ghrelin on gastric distention sensitive neurons in the arcuate nucleus of hypothalamus and gastric motility in diabetic rats	Gao, Shengli	Qingdao Univ	A227	Mainland	7
T060	Effects of ghrelin on gastric distention sensitive neurons in the arcuate nucleus of hypothalamus and gastric motility in diabetic rats	Gu, Fang	Qingdao Univ	A227	Mainland	7
T060	Effects of ghrelin on gastric distention sensitive neurons in the arcuate nucleus of hypothalamus and gastric motility in diabetic rats	Guo, Feifei	Qingdao Univ	A227	Mainland	7
T060	Effects of ghrelin on gastric distention sensitive neurons in the arcuate nucleus of hypothalamus and gastric motility in diabetic rats	Sun, Xiangrong	Qingdao Univ	A227	Mainland	7
T060	Effects of ghrelin on gastric distention sensitive neurons in the arcuate nucleus of hypothalamus and gastric motility in diabetic rats	Xu, Luo	Qingdao Univ	A227	Mainland	7
T061	Statins are associated with reduced risk of gastric cancer: A meta-analysis	Chen, Jin-Hua	Fuzhou Gen Hosp Nanjing Mil Reg	A208	Mainland	5
T061	Statins are associated with reduced risk of gastric cancer: A meta-analysis	Zeng, Kai	Fujian Med Univ	A074	Mainland	5
T061	Statins are associated with reduced risk of gastric cancer: A meta-analysis	Chen, Yan-Qing	Fujian Med Univ	A074	Mainland	5
T061	Statins are associated with reduced risk of gastric cancer: A meta-analysis	Wu, Xiao-Dan	Fujian Med Univ	A074	Mainland	5
T061	Statins are associated with reduced risk of gastric cancer: A meta-analysis	Xue, Fang-Qin	Fujian Med Univ	A074	Mainland	5
T062	Gene Therapy, A Targeted Treatment for Diabetic Nephropathy	Lin, X.	Cent S Univ	A416	Mainland	1
T062	Gene Therapy, A Targeted Treatment for Diabetic Nephropathy	Tao, L.	Cent S Univ	A416	Mainland	1
T063	Differential Influences of Gastric Bypass and Sleeve Gastrectomy on Plasma Nesfatin-1 and Obestatin Levels in Patients with Type 2 Diabetes Mellitus	Lee, Shou-Dong	Cheng Hsin Gen Hosp	A363	Taiwan	10
T063	Differential Influences of Gastric Bypass and Sleeve Gastrectomy on Plasma Nesfatin-1 and Obestatin Levels in Patients with Type 2 Diabetes Mellitus	Liao, You-Di	Acad Sinica	A277	Taiwan	2
T063	Differential Influences of Gastric Bypass and Sleeve Gastrectomy on Plasma Nesfatin-1 and Obestatin Levels in Patients with Type 2 Diabetes Mellitus	Chen, Chih-Yen	Taipei Vet Gen Hosp	A271	Taiwan	10
T063	Differential Influences of Gastric Bypass and Sleeve Gastrectomy on Plasma Nesfatin-1 and Obestatin Levels in Patients with Type 2 Diabetes Mellitus	Lee, Pui-Ching	Taipei Vet Gen Hosp	A271	Taiwan	10
T063	Differential Influences of Gastric Bypass and Sleeve Gastrectomy on Plasma Nesfatin-1 and Obestatin Levels in Patients with Type 2 Diabetes Mellitus	Lee, Shou-Dong	Taipei Vet Gen Hosp	A271	Taiwan	10
T063	Differential Influences of Gastric Bypass and Sleeve Gastrectomy on Plasma Nesfatin-1 and Obestatin Levels in Patients with Type 2 Diabetes Mellitus	Lee, Wei-Jei	Min Sheng Gen Hosp	A202	Taiwan	10
T063	Differential Influences of Gastric Bypass and Sleeve Gastrectomy on Plasma Nesfatin-1 and Obestatin Levels in Patients with Type 2 Diabetes Mellitus	Ser, Kong-Han	Min Sheng Gen Hosp	A202	Taiwan	10
T063	Differential Influences of Gastric Bypass and Sleeve Gastrectomy on Plasma Nesfatin-1 and Obestatin Levels in Patients with Type 2 Diabetes Mellitus	Chen, Shu-Chun	Min Sheng Gen Hosp	A202	Taiwan	10
T063	Differential Influences of Gastric Bypass and Sleeve Gastrectomy on Plasma Nesfatin-1 and Obestatin Levels in Patients with Type 2 Diabetes Mellitus	Chong, Keong	Min Sheng Gen Hosp	A202	Taiwan	10
T063	Differential Influences of Gastric Bypass and Sleeve Gastrectomy on Plasma Nesfatin-1 and Obestatin Levels in Patients with Type 2 Diabetes Mellitus	Chen, Chih-Yen	Natl Yang Ming Univ	A117	Taiwan	10
T063	Differential Influences of Gastric Bypass and Sleeve Gastrectomy on Plasma Nesfatin-1 and Obestatin Levels in Patients with Type 2 Diabetes Mellitus	Lee, Shou-Dong	Natl Yang Ming Univ	A117	Taiwan	10
T064	Preparation, characterization, and evaluation in vivo of Ins-SiO2-HP55 (insulin-loaded silica coating HP55) for oral delivery of insulin	Li, Ruiqiang	Northeast Forestry Univ	A065	Mainland	None
T064	Preparation, characterization, and evaluation in vivo of Ins-SiO2-HP55 (insulin-loaded silica coating HP55) for oral delivery of insulin	Shan, Chang	Northeast Forestry Univ	A065	Mainland	None
T064	Preparation, characterization, and evaluation in vivo of Ins-SiO2-HP55 (insulin-loaded silica coating HP55) for oral delivery of insulin	Sui, Xiaoyu	Northeast Forestry Univ	A065	Mainland	None
T064	Preparation, characterization, and evaluation in vivo of Ins-SiO2-HP55 (insulin-loaded silica coating HP55) for oral delivery of insulin	Wang, Kunlun	Northeast Forestry Univ	A065	Mainland	None
T064	Preparation, characterization, and evaluation in vivo of Ins-SiO2-HP55 (insulin-loaded silica coating HP55) for oral delivery of insulin	Wang, Weiguo	Northeast Forestry Univ	A065	Mainland	None
T064	Preparation, characterization, and evaluation in vivo of Ins-SiO2-HP55 (insulin-loaded silica coating HP55) for oral delivery of insulin	Zhang, Ying	Northeast Forestry Univ	A065	Mainland	None
T064	Preparation, characterization, and evaluation in vivo of Ins-SiO2-HP55 (insulin-loaded silica coating HP55) for oral delivery of insulin	Zhao, Xiuhua	Northeast Forestry Univ	A065	Mainland	None
T064	Preparation, characterization, and evaluation in vivo of Ins-SiO2-HP55 (insulin-loaded silica coating HP55) for oral delivery of insulin	Zu, Yuangang	Northeast Forestry Univ	A065	Mainland	None
T065	Treatment with Cordyceps sinensis enriches treg population in peripheral lymph nodes and delays type I diabetes development in NOD mice	Wang, Mei-fen	Zhengzhou Univ	A365	Mainland	7
T065	Treatment with Cordyceps sinensis enriches treg population in peripheral lymph nodes and delays type I diabetes development in NOD mice	Zhu, Qing-hua	Zhengzhou Univ	A365	Mainland	7
T065	Treatment with Cordyceps sinensis enriches treg population in peripheral lymph nodes and delays type I diabetes development in NOD mice	He, Yu-gong	Zhengzhou Univ	A365	Mainland	7
T066	Pharmacokinetic study of rutin and quercetin in rats after oral administration of total flavones of mulberry leaf extract	Duan, Jin-ao	Nanjing Tradit Chinese Medcine Univ	A216	Mainland	1
T066	Pharmacokinetic study of rutin and quercetin in rats after oral administration of total flavones of mulberry leaf extract	Cao, Xu	Jiangsu Univ	A171	Mainland	4
T066	Pharmacokinetic study of rutin and quercetin in rats after oral administration of total flavones of mulberry leaf extract	Ou-yang, Zhen	Jiangsu Univ	A171	Mainland	4
T066	Pharmacokinetic study of rutin and quercetin in rats after oral administration of total flavones of mulberry leaf extract	Wei, Yuan	Jiangsu Univ	A171	Mainland	4
T066	Pharmacokinetic study of rutin and quercetin in rats after oral administration of total flavones of mulberry leaf extract	Zhang, Wei-Wan-Qi	Jiangsu Univ	A171	Mainland	4
T066	Pharmacokinetic study of rutin and quercetin in rats after oral administration of total flavones of mulberry leaf extract	Zhao, Ming	Jiangsu Univ	A171	Mainland	4
T067	Self-Assembling Peptides Improve the Stability of Glucagon-like Peptide-1 by Forming a Stable and Sustained Complex	Li, Ying	Tianjin Med Univ Gen Hosp, Tianjin Neurol Inst, Tianjin	A287	Mainland	7
T067	Self-Assembling Peptides Improve the Stability of Glucagon-like Peptide-1 by Forming a Stable and Sustained Complex	Shao, Mingxiang	Tianjin Med Univ	A286	Mainland	7
T067	Self-Assembling Peptides Improve the Stability of Glucagon-like Peptide-1 by Forming a Stable and Sustained Complex	Zhang, Jianning	Tianjin Med Univ	A286	Mainland	7
T067	Self-Assembling Peptides Improve the Stability of Glucagon-like Peptide-1 by Forming a Stable and Sustained Complex	Gong, Min	Tianjin Inst Pharmaceut Res	A285	Mainland	7
T067	Self-Assembling Peptides Improve the Stability of Glucagon-like Peptide-1 by Forming a Stable and Sustained Complex	Kong, Weiling	Tianjin Inst Pharmaceut Res	A285	Mainland	7
T067	Self-Assembling Peptides Improve the Stability of Glucagon-like Peptide-1 by Forming a Stable and Sustained Complex	Zheng, Xuemin	Tianjin Inst Pharmaceut Res	A285	Mainland	7
T068	Agmatine: clinical applications after 100 years in translation	Cheng, Juei-Tang	Chi Mei Medical Foundation	A225	Taiwan	2
T068	Agmatine: clinical applications after 100 years in translation	Li, Jin	Beijing Inst Pharmacol & Toxicol	A031	Mainland	6
T068	Agmatine: clinical applications after 100 years in translation	Wu, Ning	Beijing Inst Pharmacol & Toxicol	A031	Mainland	6
T069	Membrane microparticles and diseases	Ji, C-L	Chinese Acad Med Sci, Peking Union Med Coll Hosp	A403	Mainland	6
T069	Membrane microparticles and diseases	Li, H.	Chinese Acad Med Sci, Peking Union Med Coll Hosp	A403	Mainland	6
T069	Membrane microparticles and diseases	Qiu, G-X.	Chinese Acad Med Sci, Peking Union Med Coll Hosp	A403	Mainland	6
T069	Membrane microparticles and diseases	Weng, X-S	Chinese Acad Med Sci, Peking Union Med Coll Hosp	A403	Mainland	6
T069	Membrane microparticles and diseases	Wu, Z-H	Chinese Acad Med Sci, Peking Union Med Coll Hosp	A403	Mainland	6
T069	Membrane microparticles and diseases	Ji, C-L	Chinese Acad Med Sci, Peking Union Med Coll Hosp	A403	Mainland	6
T069	Membrane microparticles and diseases	Li, H.	Chinese Acad Med Sci, Peking Union Med Coll Hosp	A403	Mainland	6
T069	Membrane microparticles and diseases	Qiu, G-X.	Chinese Acad Med Sci, Peking Union Med Coll Hosp	A403	Mainland	6
T069	Membrane microparticles and diseases	Weng, X-S	Chinese Acad Med Sci, Peking Union Med Coll Hosp	A403	Mainland	6
T069	Membrane microparticles and diseases	Wu, Z-H	Chinese Acad Med Sci, Peking Union Med Coll Hosp	A403	Mainland	6
T070	Berberine metabolites exhibit triglyceride-lowering effects via activation of AMP-activated protein kinase in Hep G2 cells	Bin, Wen	Shenyang Pharmaceut Univ	A264	Mainland	4
T070	Berberine metabolites exhibit triglyceride-lowering effects via activation of AMP-activated protein kinase in Hep G2 cells	Cao, Shijie	Shenyang Pharmaceut Univ	A264	Mainland	4
T070	Berberine metabolites exhibit triglyceride-lowering effects via activation of AMP-activated protein kinase in Hep G2 cells	Kang, Ning	Shenyang Pharmaceut Univ	A264	Mainland	4
T070	Berberine metabolites exhibit triglyceride-lowering effects via activation of AMP-activated protein kinase in Hep G2 cells	Wang, Ying	Shenyang Pharmaceut Univ	A264	Mainland	4
T070	Berberine metabolites exhibit triglyceride-lowering effects via activation of AMP-activated protein kinase in Hep G2 cells	Xu, Peixiang	Shenyang Pharmaceut Univ	A264	Mainland	4
T070	Berberine metabolites exhibit triglyceride-lowering effects via activation of AMP-activated protein kinase in Hep G2 cells	Zhou, Yan	Shenyang Pharmaceut Univ	A264	Mainland	4
T070	Berberine metabolites exhibit triglyceride-lowering effects via activation of AMP-activated protein kinase in Hep G2 cells	Qiu, Feng	Shenyang Pharmaceut Univ	A264	Mainland	4
T070	Berberine metabolites exhibit triglyceride-lowering effects via activation of AMP-activated protein kinase in Hep G2 cells	Yan, Jiankun	Shenyang Pharmaceut Univ	A264	Mainland	4
T071	Resveratrol Protects Vascular Endothelial Cells from High Glucose-Induced Apoptosis through Inhibition of NADPH Oxidase Activation-Driven Oxidative Stress	Liu, Zhi-Min	Second Mil Med Univ	A391	Mainland	3
T071	Resveratrol Protects Vascular Endothelial Cells from High Glucose-Induced Apoptosis through Inhibition of NADPH Oxidase Activation-Driven Oxidative Stress	Chen, Feng	Second Mil Med Univ	A391	Mainland	3
T071	Resveratrol Protects Vascular Endothelial Cells from High Glucose-Induced Apoptosis through Inhibition of NADPH Oxidase Activation-Driven Oxidative Stress	Zhao, Ying	Second Mil Med Univ	A391	Mainland	3
T071	Resveratrol Protects Vascular Endothelial Cells from High Glucose-Induced Apoptosis through Inhibition of NADPH Oxidase Activation-Driven Oxidative Stress	Chen, Feng	Chinese Acad Sci, SIBS, Inst Nutr Sci	A382	Mainland	3
T071	Resveratrol Protects Vascular Endothelial Cells from High Glucose-Induced Apoptosis through Inhibition of NADPH Oxidase Activation-Driven Oxidative Stress	Deng, Bo	Chinese Acad Sci, SIBS, Inst Nutr Sci	A382	Mainland	3
T071	Resveratrol Protects Vascular Endothelial Cells from High Glucose-Induced Apoptosis through Inhibition of NADPH Oxidase Activation-Driven Oxidative Stress	Le, Ying-Ying	Chinese Acad Sci, SIBS, Inst Nutr Sci	A382	Mainland	3
T071	Resveratrol Protects Vascular Endothelial Cells from High Glucose-Induced Apoptosis through Inhibition of NADPH Oxidase Activation-Driven Oxidative Stress	Qian, Li-Hua	Chinese Acad Sci, SIBS, Inst Nutr Sci	A382	Mainland	3
T071	Resveratrol Protects Vascular Endothelial Cells from High Glucose-Induced Apoptosis through Inhibition of NADPH Oxidase Activation-Driven Oxidative Stress	Chen, Feng	China National Center For Food Safety Risk Assessment	A102	Mainland	3
T071	Resveratrol Protects Vascular Endothelial Cells from High Glucose-Induced Apoptosis through Inhibition of NADPH Oxidase Activation-Driven Oxidative Stress	Le, Ying-Ying	China National Center For Food Safety Risk Assessment	A102	Mainland	3
T072	Divergent Effects of Sulforaphane on Basal and Glucose-Stimulated Insulin Secretion in beta-Cells: Role of Reactive Oxygen Species and Induction of Endogenous Antioxidants	Yang, Bei	China Med Univ	A402	Mainland	2
T072	Divergent Effects of Sulforaphane on Basal and Glucose-Stimulated Insulin Secretion in beta-Cells: Role of Reactive Oxygen Species and Induction of Endogenous Antioxidants	Qu, Weidong	Fudan Univ	A076	Mainland	3
T073	The impact of diabetes mellitus and its control on the development of tuberculosis: a nationwide longitudinal study in Taiwan	Wang, Jann-Yuan	Natl Taiwan Hosp	A114	Taiwan	2
T073	The impact of diabetes mellitus and its control on the development of tuberculosis: a nationwide longitudinal study in Taiwan	Lee, Li-Na	Natl Taiwan Hosp	A114	Taiwan	2
T073	The impact of diabetes mellitus and its control on the development of tuberculosis: a nationwide longitudinal study in Taiwan	Shu, Chin-Chung	Natl Taiwan Hosp	A114	Taiwan	2
T073	The impact of diabetes mellitus and its control on the development of tuberculosis: a nationwide longitudinal study in Taiwan	Chao, Kun-Mao	Natl Taiwan Univ	A113	Taiwan	2
T073	The impact of diabetes mellitus and its control on the development of tuberculosis: a nationwide longitudinal study in Taiwan	Lee, Chih-Hsin	Natl Taiwan Univ	A113	Taiwan	2
T073	The impact of diabetes mellitus and its control on the development of tuberculosis: a nationwide longitudinal study in Taiwan	Lan, Chou-Chin	Buddhist Tzu Chi Gen Hosp	A072	Taiwan	2
T073	The impact of diabetes mellitus and its control on the development of tuberculosis: a nationwide longitudinal study in Taiwan	Lee, Chih-Hsin	Buddhist Tzu Chi Gen Hosp	A072	Taiwan	2
T073	The impact of diabetes mellitus and its control on the development of tuberculosis: a nationwide longitudinal study in Taiwan	Pong, Wei-Bang	Buddhist Tzu Chi Gen Hosp	A072	Taiwan	2
T073	The impact of diabetes mellitus and its control on the development of tuberculosis: a nationwide longitudinal study in Taiwan	Lee, Ming-Chia	Buddhist Tzu Chi Gen Hosp	A072	Taiwan	2
T073	The impact of diabetes mellitus and its control on the development of tuberculosis: a nationwide longitudinal study in Taiwan	Lan, Chou-Chin	Buddhist Tzu Chi Gen Hosp	A072	Taiwan	2
T073	The impact of diabetes mellitus and its control on the development of tuberculosis: a nationwide longitudinal study in Taiwan	Lee, Chih-Hsin	Buddhist Tzu Chi Gen Hosp	A072	Taiwan	2
T074	Opioid mu-receptors as new target for insulin resistance	Cheng, Juei-Tang	Chi Mei Medical Foundation	A225	Taiwan	2
T074	Opioid mu-receptors as new target for insulin resistance	Liu, I-Min	Tajen Univ	A060	Taiwan	2
T074	Opioid mu-receptors as new target for insulin resistance	Liu, I-Min	Tajen Univ	A060	Taiwan	2
T075	Inhibition of pancreatic lipase, alpha-glucosidase, alpha-amylase, and hypolipidemic effects of the total flavonoids from Nelumbo nucifera leaves	Liu, Song	Wuhan Univ Sci & Technol	A308	Mainland	5
T075	Inhibition of pancreatic lipase, alpha-glucosidase, alpha-amylase, and hypolipidemic effects of the total flavonoids from Nelumbo nucifera leaves	Chen, Yuxin	Wuhan Univ	A306	Mainland	5
T075	Inhibition of pancreatic lipase, alpha-glucosidase, alpha-amylase, and hypolipidemic effects of the total flavonoids from Nelumbo nucifera leaves	Huang, Bo	Wuhan Univ	A306	Mainland	5
T075	Inhibition of pancreatic lipase, alpha-glucosidase, alpha-amylase, and hypolipidemic effects of the total flavonoids from Nelumbo nucifera leaves	Li, Dong	Wuhan Univ	A306	Mainland	5
T075	Inhibition of pancreatic lipase, alpha-glucosidase, alpha-amylase, and hypolipidemic effects of the total flavonoids from Nelumbo nucifera leaves	Liu, Song	Wuhan Univ	A306	Mainland	5
T075	Inhibition of pancreatic lipase, alpha-glucosidase, alpha-amylase, and hypolipidemic effects of the total flavonoids from Nelumbo nucifera leaves	Wang, Youwei	Wuhan Univ	A306	Mainland	5
T075	Inhibition of pancreatic lipase, alpha-glucosidase, alpha-amylase, and hypolipidemic effects of the total flavonoids from Nelumbo nucifera leaves	Lu, Xiaocong	Hubei Ctr Dis Control & Prevent	A141	Mainland	5
T076	Pentamethylquercetin ameliorates fibrosis in diabetic Goto-Kakizaki rat kidneys and mesangial cells with suppression of TGF-beta/Smads signaling	Hu, Yan	Wuhan Inst Biotechnol	A309	Mainland	5
T076	Pentamethylquercetin ameliorates fibrosis in diabetic Goto-Kakizaki rat kidneys and mesangial cells with suppression of TGF-beta/Smads signaling	Jin, Man-Wen	Wuhan Inst Biotechnol	A309	Mainland	5
T076	Pentamethylquercetin ameliorates fibrosis in diabetic Goto-Kakizaki rat kidneys and mesangial cells with suppression of TGF-beta/Smads signaling	Chen, Kui-Hao	Huazhong Univ Sci & Technol	A157	Mainland	5
T076	Pentamethylquercetin ameliorates fibrosis in diabetic Goto-Kakizaki rat kidneys and mesangial cells with suppression of TGF-beta/Smads signaling	Hu, Yan	Huazhong Univ Sci & Technol	A157	Mainland	5
T076	Pentamethylquercetin ameliorates fibrosis in diabetic Goto-Kakizaki rat kidneys and mesangial cells with suppression of TGF-beta/Smads signaling	Jin, Man-Wen	Huazhong Univ Sci & Technol	A157	Mainland	5
T076	Pentamethylquercetin ameliorates fibrosis in diabetic Goto-Kakizaki rat kidneys and mesangial cells with suppression of TGF-beta/Smads signaling	Li, Xian-Hui	Huazhong Univ Sci & Technol	A157	Mainland	5
T076	Pentamethylquercetin ameliorates fibrosis in diabetic Goto-Kakizaki rat kidneys and mesangial cells with suppression of TGF-beta/Smads signaling	Nie, Chun-Jie	Huazhong Univ Sci & Technol	A157	Mainland	5
T076	Pentamethylquercetin ameliorates fibrosis in diabetic Goto-Kakizaki rat kidneys and mesangial cells with suppression of TGF-beta/Smads signaling	Wu, Jian-Zhao	Huazhong Univ Sci & Technol	A157	Mainland	5
T076	Pentamethylquercetin ameliorates fibrosis in diabetic Goto-Kakizaki rat kidneys and mesangial cells with suppression of TGF-beta/Smads signaling	Xin, Xin	Huazhong Univ Sci & Technol	A157	Mainland	5
T076	Pentamethylquercetin ameliorates fibrosis in diabetic Goto-Kakizaki rat kidneys and mesangial cells with suppression of TGF-beta/Smads signaling	Chen, Kui-Hao	Huazhong Univ Sci & Technol	A157	Mainland	5
T076	Pentamethylquercetin ameliorates fibrosis in diabetic Goto-Kakizaki rat kidneys and mesangial cells with suppression of TGF-beta/Smads signaling	Hu, Yan	Huazhong Univ Sci & Technol	A157	Mainland	5
T076	Pentamethylquercetin ameliorates fibrosis in diabetic Goto-Kakizaki rat kidneys and mesangial cells with suppression of TGF-beta/Smads signaling	Jin, Man-Wen	Huazhong Univ Sci & Technol	A157	Mainland	5
T076	Pentamethylquercetin ameliorates fibrosis in diabetic Goto-Kakizaki rat kidneys and mesangial cells with suppression of TGF-beta/Smads signaling	Li, Xian-Hui	Huazhong Univ Sci & Technol	A157	Mainland	5
T076	Pentamethylquercetin ameliorates fibrosis in diabetic Goto-Kakizaki rat kidneys and mesangial cells with suppression of TGF-beta/Smads signaling	Liu, Yi	Huazhong Univ Sci & Technol	A157	Mainland	5
T076	Pentamethylquercetin ameliorates fibrosis in diabetic Goto-Kakizaki rat kidneys and mesangial cells with suppression of TGF-beta/Smads signaling	Nie, Chun-Jie	Huazhong Univ Sci & Technol	A157	Mainland	5
T076	Pentamethylquercetin ameliorates fibrosis in diabetic Goto-Kakizaki rat kidneys and mesangial cells with suppression of TGF-beta/Smads signaling	Wu, Jian-Zhao	Huazhong Univ Sci & Technol	A157	Mainland	5
T076	Pentamethylquercetin ameliorates fibrosis in diabetic Goto-Kakizaki rat kidneys and mesangial cells with suppression of TGF-beta/Smads signaling	Xin, Xin	Huazhong Univ Sci & Technol	A157	Mainland	5
T077	Male hypogonadism induced by high fat diet and low dose streptozotocin is mediated by activated endoplasmic reticulum stress and I kappa B beta and attenuated by argirein and valsartan	Dai, De-Zai	China Pharmaceut Univ	A401	Mainland	1
T077	Male hypogonadism induced by high fat diet and low dose streptozotocin is mediated by activated endoplasmic reticulum stress and I kappa B beta and attenuated by argirein and valsartan	Dai, Yin	China Pharmaceut Univ	A401	Mainland	1
T077	Male hypogonadism induced by high fat diet and low dose streptozotocin is mediated by activated endoplasmic reticulum stress and I kappa B beta and attenuated by argirein and valsartan	Ding, Ming-Jian	China Pharmaceut Univ	A401	Mainland	1
T077	Male hypogonadism induced by high fat diet and low dose streptozotocin is mediated by activated endoplasmic reticulum stress and I kappa B beta and attenuated by argirein and valsartan	Liu, Gui-Lai	China Pharmaceut Univ	A401	Mainland	1
T077	Male hypogonadism induced by high fat diet and low dose streptozotocin is mediated by activated endoplasmic reticulum stress and I kappa B beta and attenuated by argirein and valsartan	Zhang, Yu-Mao	China Pharmaceut Univ	A401	Mainland	1
T077	Male hypogonadism induced by high fat diet and low dose streptozotocin is mediated by activated endoplasmic reticulum stress and I kappa B beta and attenuated by argirein and valsartan	Cong, Xiao-Dong	Zhejiang Chinese Med Univ	A362	Mainland	1
T077	Male hypogonadism induced by high fat diet and low dose streptozotocin is mediated by activated endoplasmic reticulum stress and I kappa B beta and attenuated by argirein and valsartan	Ding, Ming-Jian	Zhejiang Chinese Med Univ	A362	Mainland	1
T078	Tau pathology in diabetes mellitus	Wu, Jing	Cent S Univ	A416	Mainland	1
T078	Tau pathology in diabetes mellitus	Wang, Shan	Cent S Univ	A416	Mainland	1
T078	Tau pathology in diabetes mellitus	Nie, Sheng-dan	Hunan Normal Univ	A148	Mainland	1
T079	Protective Effect of Lily Polysaccharide Against Alloxan-Induced Pancreatic beta-Cell Damage	Gong, Yan-Chun	Jiangxi Sci & Technol Normal Univ	A176	Mainland	None
T079	Protective Effect of Lily Polysaccharide Against Alloxan-Induced Pancreatic beta-Cell Damage	Li, Yu-Ping	Jiangxi Sci & Technol Normal Univ	A176	Mainland	None
T079	Protective Effect of Lily Polysaccharide Against Alloxan-Induced Pancreatic beta-Cell Damage	Li, Zi-Ling	Jiangxi Sci & Technol Normal Univ	A176	Mainland	None
T079	Protective Effect of Lily Polysaccharide Against Alloxan-Induced Pancreatic beta-Cell Damage	Xiong, Xiang-Yuan	Jiangxi Sci & Technol Normal Univ	A176	Mainland	None
T079	Protective Effect of Lily Polysaccharide Against Alloxan-Induced Pancreatic beta-Cell Damage	Yao, Li-Hua	Jiangxi Sci & Technol Normal Univ	A176	Mainland	None
T080	Valsartan/Amlodipine Compared to Nifedipine GITS in Patients with Hypertension Inadequately Controlled by Monotherapy	Wei, Meng	Shanghai Sixth Peoples Hosp	A249	Mainland	3
T080	Valsartan/Amlodipine Compared to Nifedipine GITS in Patients with Hypertension Inadequately Controlled by Monotherapy	Li, Yan	Shanghai Jiao Tong Univ	A248	Mainland	3
T080	Valsartan/Amlodipine Compared to Nifedipine GITS in Patients with Hypertension Inadequately Controlled by Monotherapy	Wang, Ji-Guang	Shanghai Jiao Tong Univ	A248	Mainland	3
T080	Valsartan/Amlodipine Compared to Nifedipine GITS in Patients with Hypertension Inadequately Controlled by Monotherapy	Zeng, Wei-Fang	Shanghai Jiao Tong Univ	A248	Mainland	3
T080	Valsartan/Amlodipine Compared to Nifedipine GITS in Patients with Hypertension Inadequately Controlled by Monotherapy	He, Yu-Song	Novartis Pharmaceut Co Ltd (China)	A222	Mainland	6
T080	Valsartan/Amlodipine Compared to Nifedipine GITS in Patients with Hypertension Inadequately Controlled by Monotherapy	Chen, Liang-Long	Fujian Med Univ	A074	Mainland	5
T080	Valsartan/Amlodipine Compared to Nifedipine GITS in Patients with Hypertension Inadequately Controlled by Monotherapy	Zhang, Bao-Wei	Peking Univ	A017	Mainland	4
T080	Valsartan/Amlodipine Compared to Nifedipine GITS in Patients with Hypertension Inadequately Controlled by Monotherapy	Li, Zhao-Ping	Peking Univ	A017	Mainland	4
T081	Pharmacokinetic and Pharmacodynamic Properties of Single- and Multiple-Dose of Dapagliflozin, a Selective Inhibitor of SGLT2, in Healthy Chinese Subjects	Li, Haiyan	Peking Univ	A017	Mainland	4
T081	Pharmacokinetic and Pharmacodynamic Properties of Single- and Multiple-Dose of Dapagliflozin, a Selective Inhibitor of SGLT2, in Healthy Chinese Subjects	Yang, Li	Peking Univ	A017	Mainland	4
T081	Pharmacokinetic and Pharmacodynamic Properties of Single- and Multiple-Dose of Dapagliflozin, a Selective Inhibitor of SGLT2, in Healthy Chinese Subjects	Li, Hongmei	Bristol Myers Squibb Co	A011	Mainland	4
T082	Inhibition of proteases as a novel therapeutic strategy in the treatment of metabolic, inflammatory and functional diseases of the gastrointestinal tract	Fichna, Jakub	Tongji Univ	A291	Mainland	3
T083	Decreased plasma nesfatin-1 levels in patients with acute myocardial infarction	Li, Xiaolu	Shandong Univ	A235	Mainland	6
T083	Decreased plasma nesfatin-1 levels in patients with acute myocardial infarction	Dai, Hongyan	Qingdao Municipal Hosp	A229	Mainland	7
T083	Decreased plasma nesfatin-1 levels in patients with acute myocardial infarction	Ding, Huamin	Qingdao Municipal Hosp	A229	Mainland	7
T083	Decreased plasma nesfatin-1 levels in patients with acute myocardial infarction	He, Tao	Qingdao Municipal Hosp	A229	Mainland	7
T083	Decreased plasma nesfatin-1 levels in patients with acute myocardial infarction	Sun, Wenjuan	Qingdao Municipal Hosp	A229	Mainland	7
T083	Decreased plasma nesfatin-1 levels in patients with acute myocardial infarction	Wang, Shoudong	Qingdao Municipal Hosp	A229	Mainland	7
T083	Decreased plasma nesfatin-1 levels in patients with acute myocardial infarction	Wang, Yanping	Qingdao Municipal Hosp	A229	Mainland	7
T083	Decreased plasma nesfatin-1 levels in patients with acute myocardial infarction	Wang, Zhengzhong	Qingdao Municipal Hosp	A229	Mainland	7
T083	Decreased plasma nesfatin-1 levels in patients with acute myocardial infarction	Xing, Mingqing	Qingdao Municipal Hosp	A229	Mainland	7
T084	Exenatide-loaded PLGA microspheres with improved glycemic control: In vitro bioactivity and in vivo pharmacokinetic profiles after subcutaneous administration to SD rats	Chen, Yan	Second Mil Med Univ	A391	Mainland	3
T084	Exenatide-loaded PLGA microspheres with improved glycemic control: In vitro bioactivity and in vivo pharmacokinetic profiles after subcutaneous administration to SD rats	Gao, Jing	Second Mil Med Univ	A391	Mainland	3
T084	Exenatide-loaded PLGA microspheres with improved glycemic control: In vitro bioactivity and in vivo pharmacokinetic profiles after subcutaneous administration to SD rats	Huang, Jingbin	Second Mil Med Univ	A391	Mainland	3
T084	Exenatide-loaded PLGA microspheres with improved glycemic control: In vitro bioactivity and in vivo pharmacokinetic profiles after subcutaneous administration to SD rats	Li, Xiaoqing	Second Mil Med Univ	A391	Mainland	3
T084	Exenatide-loaded PLGA microspheres with improved glycemic control: In vitro bioactivity and in vivo pharmacokinetic profiles after subcutaneous administration to SD rats	Lin, Yaling	Second Mil Med Univ	A391	Mainland	3
T084	Exenatide-loaded PLGA microspheres with improved glycemic control: In vitro bioactivity and in vivo pharmacokinetic profiles after subcutaneous administration to SD rats	Liu, Junjie	Second Mil Med Univ	A391	Mainland	3
T084	Exenatide-loaded PLGA microspheres with improved glycemic control: In vitro bioactivity and in vivo pharmacokinetic profiles after subcutaneous administration to SD rats	Lu, Ying	Second Mil Med Univ	A391	Mainland	3
T084	Exenatide-loaded PLGA microspheres with improved glycemic control: In vitro bioactivity and in vivo pharmacokinetic profiles after subcutaneous administration to SD rats	Sun, Zhiguo	Second Mil Med Univ	A391	Mainland	3
T084	Exenatide-loaded PLGA microspheres with improved glycemic control: In vitro bioactivity and in vivo pharmacokinetic profiles after subcutaneous administration to SD rats	Xuan, Jiming	Second Mil Med Univ	A391	Mainland	3
T084	Exenatide-loaded PLGA microspheres with improved glycemic control: In vitro bioactivity and in vivo pharmacokinetic profiles after subcutaneous administration to SD rats	Yuan, Fei	Second Mil Med Univ	A391	Mainland	3
T084	Exenatide-loaded PLGA microspheres with improved glycemic control: In vitro bioactivity and in vivo pharmacokinetic profiles after subcutaneous administration to SD rats	Zhang, He	Second Mil Med Univ	A391	Mainland	3
T084	Exenatide-loaded PLGA microspheres with improved glycemic control: In vitro bioactivity and in vivo pharmacokinetic profiles after subcutaneous administration to SD rats	Zhong, Yanqiang	Second Mil Med Univ	A391	Mainland	3
T084	Exenatide-loaded PLGA microspheres with improved glycemic control: In vitro bioactivity and in vivo pharmacokinetic profiles after subcutaneous administration to SD rats	Zou, Hao	Second Mil Med Univ	A391	Mainland	3
T085	Association of serum 25-hydroxyvitamin D with insulin resistance and beta-cell function in a healthy Chinese female population	Tao, Min-fang	Shanghai Jiao Tong Univ	A248	Mainland	3
T085	Association of serum 25-hydroxyvitamin D with insulin resistance and beta-cell function in a healthy Chinese female population	Zhang, Chang-qing	Shanghai Jiao Tong Univ	A248	Mainland	3
T085	Association of serum 25-hydroxyvitamin D with insulin resistance and beta-cell function in a healthy Chinese female population	Zhang, Zeng	Shanghai Jiao Tong Univ	A248	Mainland	3
T085	Association of serum 25-hydroxyvitamin D with insulin resistance and beta-cell function in a healthy Chinese female population	Fu, Wen-zhen	Shanghai Jiao Tong Univ	A248	Mainland	3
T085	Association of serum 25-hydroxyvitamin D with insulin resistance and beta-cell function in a healthy Chinese female population	He, Jin-wei	Shanghai Jiao Tong Univ	A248	Mainland	3
T085	Association of serum 25-hydroxyvitamin D with insulin resistance and beta-cell function in a healthy Chinese female population	Ke, Yao-hua	Shanghai Jiao Tong Univ	A248	Mainland	3
T085	Association of serum 25-hydroxyvitamin D with insulin resistance and beta-cell function in a healthy Chinese female population	Zhang, Zeng	Shanghai Jiao Tong Univ	A248	Mainland	3
T085	Association of serum 25-hydroxyvitamin D with insulin resistance and beta-cell function in a healthy Chinese female population	Zhang, Zhen-lin	Shanghai Jiao Tong Univ	A248	Mainland	3
T086	Comparison of pyogenic liver abscesses caused by hypermucoviscous Klebsiella pneumoniae and non-Klebsiella pneumoniae pathogens in Beijing: A retrospective analysis	Shen, Dingxia	PLA Gen Hosp	A400	Mainland	7
T086	Comparison of pyogenic liver abscesses caused by hypermucoviscous Klebsiella pneumoniae and non-Klebsiella pneumoniae pathogens in Beijing: A retrospective analysis	Wang, Jing	PLA Gen Hosp	A400	Mainland	7
T086	Comparison of pyogenic liver abscesses caused by hypermucoviscous Klebsiella pneumoniae and non-Klebsiella pneumoniae pathogens in Beijing: A retrospective analysis	Wang, Kaifei	PLA Gen Hosp	A400	Mainland	7
T086	Comparison of pyogenic liver abscesses caused by hypermucoviscous Klebsiella pneumoniae and non-Klebsiella pneumoniae pathogens in Beijing: A retrospective analysis	Wang, Jing	Capital Med Univ	A267	Mainland	7
T086	Comparison of pyogenic liver abscesses caused by hypermucoviscous Klebsiella pneumoniae and non-Klebsiella pneumoniae pathogens in Beijing: A retrospective analysis	Xue, Xinying	Capital Med Univ	A267	Mainland	7
T086	Comparison of pyogenic liver abscesses caused by hypermucoviscous Klebsiella pneumoniae and non-Klebsiella pneumoniae pathogens in Beijing: A retrospective analysis	Yan, Yan	Peking Univ	A017	Mainland	4
T087	Amniotic stem cell transplantation therapy for type 1 diabetes: A case report	Guo, Li-Bin	Siping Cent Hosp	A269	Mainland	4
T087	Amniotic stem cell transplantation therapy for type 1 diabetes: A case report	Guo, Sheng-Nan	Siping Cent Hosp	A269	Mainland	4
T087	Amniotic stem cell transplantation therapy for type 1 diabetes: A case report	Liu, Ying	Siping Cent Hosp	A269	Mainland	4
T087	Amniotic stem cell transplantation therapy for type 1 diabetes: A case report	Xu, Jin-Kai	Siping Cent Hosp	A269	Mainland	4
T087	Amniotic stem cell transplantation therapy for type 1 diabetes: A case report	Zhuang, Hong-Feng	Siping Cent Hosp	A269	Mainland	4
T087	Amniotic stem cell transplantation therapy for type 1 diabetes: A case report	Liu, Ying	Jilin Zhongke Bioengn Co Ltd	A165	Mainland	4
T087	Amniotic stem cell transplantation therapy for type 1 diabetes: A case report	Cao, Dong-Lin	Guangdong Gen Hosp	A087	Mainland	5
T088	Suppression of methylglyoxal hyperactivity by mangiferin can prevent diabetes-associated cognitive decline in rats	Li, Hui-Pu	Xuzhou Med Coll	A336	Mainland	1
T088	Suppression of methylglyoxal hyperactivity by mangiferin can prevent diabetes-associated cognitive decline in rats	Liu, Yao-Wu	Xuzhou Med Coll	A336	Mainland	1
T088	Suppression of methylglyoxal hyperactivity by mangiferin can prevent diabetes-associated cognitive decline in rats	Lu, Qian	Xuzhou Med Coll	A336	Mainland	1
T088	Suppression of methylglyoxal hyperactivity by mangiferin can prevent diabetes-associated cognitive decline in rats	Wang, Jian-Yun	Xuzhou Med Coll	A336	Mainland	1
T088	Suppression of methylglyoxal hyperactivity by mangiferin can prevent diabetes-associated cognitive decline in rats	Wei, Ya-Qin	Xuzhou Med Coll	A336	Mainland	1
T088	Suppression of methylglyoxal hyperactivity by mangiferin can prevent diabetes-associated cognitive decline in rats	Yang, Qian-Qian	Xuzhou Med Coll	A336	Mainland	1
T088	Suppression of methylglyoxal hyperactivity by mangiferin can prevent diabetes-associated cognitive decline in rats	Yin, Jia-Le	Xuzhou Med Coll	A336	Mainland	1
T088	Suppression of methylglyoxal hyperactivity by mangiferin can prevent diabetes-associated cognitive decline in rats	Yin, Xiao-Xing	Xuzhou Med Coll	A336	Mainland	1
T088	Suppression of methylglyoxal hyperactivity by mangiferin can prevent diabetes-associated cognitive decline in rats	Zhu, Xia	Xuzhou Med Coll	A336	Mainland	1
T088	Suppression of methylglyoxal hyperactivity by mangiferin can prevent diabetes-associated cognitive decline in rats	Liu, Yao-Wu	Nanjing Mil Command, Nanjing Gen Hosp	A209	Mainland	1
T088	Suppression of methylglyoxal hyperactivity by mangiferin can prevent diabetes-associated cognitive decline in rats	Yin, Xiao-Xing	Nanjing Mil Command, Nanjing Gen Hosp	A209	Mainland	1
T089	Rhizome of Anemarrhena asphodeloides Counteracts Diabetic Ophthalmopathy Progression in Streptozotocin-Induced Diabetic Rats	Cui, Xiaobing	Nanjing Tradit Chinese Medcine Univ	A216	Mainland	1
T089	Rhizome of Anemarrhena asphodeloides Counteracts Diabetic Ophthalmopathy Progression in Streptozotocin-Induced Diabetic Rats	Li, Wei	Nanjing Tradit Chinese Medcine Univ	A216	Mainland	1
T089	Rhizome of Anemarrhena asphodeloides Counteracts Diabetic Ophthalmopathy Progression in Streptozotocin-Induced Diabetic Rats	Li, Xiaodong	Nanjing Tradit Chinese Medcine Univ	A216	Mainland	1
T089	Rhizome of Anemarrhena asphodeloides Counteracts Diabetic Ophthalmopathy Progression in Streptozotocin-Induced Diabetic Rats	Li, Xuan	Nanjing Tradit Chinese Medcine Univ	A216	Mainland	1
T089	Rhizome of Anemarrhena asphodeloides Counteracts Diabetic Ophthalmopathy Progression in Streptozotocin-Induced Diabetic Rats	Sun, Xiaoyu	Nanjing Tradit Chinese Medcine Univ	A216	Mainland	1
T089	Rhizome of Anemarrhena asphodeloides Counteracts Diabetic Ophthalmopathy Progression in Streptozotocin-Induced Diabetic Rats	Wang, Jinjin	Nanjing Tradit Chinese Medcine Univ	A216	Mainland	1
T089	Rhizome of Anemarrhena asphodeloides Counteracts Diabetic Ophthalmopathy Progression in Streptozotocin-Induced Diabetic Rats	Yang, Jie	Nanjing Tradit Chinese Medcine Univ	A216	Mainland	1
T089	Rhizome of Anemarrhena asphodeloides Counteracts Diabetic Ophthalmopathy Progression in Streptozotocin-Induced Diabetic Rats	Zhu, Quan	Nanjing Tradit Chinese Medcine Univ	A216	Mainland	1
T090	The association between low-dose aspirin use and the incidence of colorectal cancer: a nationwide cohort study	See, L-C	Chang Gung Medical Foundation	A041	Taiwan	2
T090	The association between low-dose aspirin use and the incidence of colorectal cancer: a nationwide cohort study	Chen, J-S	Chang Gung Medical Foundation	A041	Taiwan	2
T090	The association between low-dose aspirin use and the incidence of colorectal cancer: a nationwide cohort study	Chen, J-S	Chang Gung Medical Foundation	A041	Taiwan	2
T090	The association between low-dose aspirin use and the incidence of colorectal cancer: a nationwide cohort study	Huang, W-K	Chang Gung Medical Foundation	A041	Taiwan	2
T090	The association between low-dose aspirin use and the incidence of colorectal cancer: a nationwide cohort study	Huang, W-K	Chang Gung Medical Foundation	A041	Taiwan	2
T090	The association between low-dose aspirin use and the incidence of colorectal cancer: a nationwide cohort study	Lin, Y-C	Chang Gung Medical Foundation	A041	Taiwan	2
T090	The association between low-dose aspirin use and the incidence of colorectal cancer: a nationwide cohort study	Lin, Y-C	Chang Gung Medical Foundation	A041	Taiwan	2
T090	The association between low-dose aspirin use and the incidence of colorectal cancer: a nationwide cohort study	Yang, T-S	Chang Gung Medical Foundation	A041	Taiwan	2
T090	The association between low-dose aspirin use and the incidence of colorectal cancer: a nationwide cohort study	Yang, T-S	Chang Gung Medical Foundation	A041	Taiwan	2
T090	The association between low-dose aspirin use and the incidence of colorectal cancer: a nationwide cohort study	Kuo, C-F	Chang Gung Medical Foundation	A041	Taiwan	2
T090	The association between low-dose aspirin use and the incidence of colorectal cancer: a nationwide cohort study	Kuo, C-F	Chang Gung Medical Foundation	A041	Taiwan	2
T090	The association between low-dose aspirin use and the incidence of colorectal cancer: a nationwide cohort study	Yu, K-H	Chang Gung Medical Foundation	A041	Taiwan	2
T090	The association between low-dose aspirin use and the incidence of colorectal cancer: a nationwide cohort study	Yu, K-H	Chang Gung Medical Foundation	A041	Taiwan	2
T090	The association between low-dose aspirin use and the incidence of colorectal cancer: a nationwide cohort study	Chiou, M-J	Chang Gung Medical Foundation	A041	Taiwan	2
T090	The association between low-dose aspirin use and the incidence of colorectal cancer: a nationwide cohort study	See, L-C	Chang Gung Medical Foundation	A041	Taiwan	2
T091	The Emerging Role of Dipeptidyl Peptidase-4 Inhibitors in Cardiovascular Protection: Current Position and Perspectives	Wang, Xi-Mei	Chinese Acad Med Sci, Fuwai Hosp	A404	Mainland	6
T091	The Emerging Role of Dipeptidyl Peptidase-4 Inhibitors in Cardiovascular Protection: Current Position and Perspectives	Wu, Yong-Jian	Chinese Acad Med Sci, Fuwai Hosp	A404	Mainland	6
T091	The Emerging Role of Dipeptidyl Peptidase-4 Inhibitors in Cardiovascular Protection: Current Position and Perspectives	Yang, Yue-Jin	Chinese Acad Med Sci, Fuwai Hosp	A404	Mainland	6
T091	The Emerging Role of Dipeptidyl Peptidase-4 Inhibitors in Cardiovascular Protection: Current Position and Perspectives	Wang, Xi-Mei	Chinese Acad Med Sci, Peking Union Med Coll Hosp	A403	Mainland	6
T091	The Emerging Role of Dipeptidyl Peptidase-4 Inhibitors in Cardiovascular Protection: Current Position and Perspectives	Wu, Yong-Jian	Chinese Acad Med Sci, Peking Union Med Coll Hosp	A403	Mainland	6
T091	The Emerging Role of Dipeptidyl Peptidase-4 Inhibitors in Cardiovascular Protection: Current Position and Perspectives	Yang, Yue-Jin	Chinese Acad Med Sci, Peking Union Med Coll Hosp	A403	Mainland	6
T092	Statin therapy on glycaemic control in type 2 diabetes: a meta-analysis	Cai, Rong-Rong	Southeast Univ	A069	Mainland	4
T092	Statin therapy on glycaemic control in type 2 diabetes: a meta-analysis	Huang, Yan	Southeast Univ	A069	Mainland	4
T092	Statin therapy on glycaemic control in type 2 diabetes: a meta-analysis	Wang, Pin	Southeast Univ	A069	Mainland	4
T092	Statin therapy on glycaemic control in type 2 diabetes: a meta-analysis	Wang, Shao-Hua	Southeast Univ	A069	Mainland	4
T092	Statin therapy on glycaemic control in type 2 diabetes: a meta-analysis	Wei, Qiong	Southeast Univ	A069	Mainland	4
T092	Statin therapy on glycaemic control in type 2 diabetes: a meta-analysis	Xia, Wen-Qing	Southeast Univ	A069	Mainland	4
T092	Statin therapy on glycaemic control in type 2 diabetes: a meta-analysis	Yang, Yue	Southeast Univ	A069	Mainland	4
T092	Statin therapy on glycaemic control in type 2 diabetes: a meta-analysis	Yuan, Yang	Southeast Univ	A069	Mainland	4
T092	Statin therapy on glycaemic control in type 2 diabetes: a meta-analysis	Zhou, Yi	Southeast Univ	A069	Mainland	4
T093	Antiarrhythmic effects and ionic mechanisms of allicin on myocardial injury of diabetic rats induced by streptozotocin	Liu, Yang	Harbin Med Univ	A123	Mainland	4
T093	Antiarrhythmic effects and ionic mechanisms of allicin on myocardial injury of diabetic rats induced by streptozotocin	Bai, Bing	Harbin Med Univ	A123	Mainland	4
T093	Antiarrhythmic effects and ionic mechanisms of allicin on myocardial injury of diabetic rats induced by streptozotocin	Cao, Yong-Gang	Harbin Med Univ	A123	Mainland	4
T093	Antiarrhythmic effects and ionic mechanisms of allicin on myocardial injury of diabetic rats induced by streptozotocin	Huang, Wei	Harbin Med Univ	A123	Mainland	4
T093	Antiarrhythmic effects and ionic mechanisms of allicin on myocardial injury of diabetic rats induced by streptozotocin	Qi, Han-Ping	Harbin Med Univ	A123	Mainland	4
T093	Antiarrhythmic effects and ionic mechanisms of allicin on myocardial injury of diabetic rats induced by streptozotocin	Sun, Hong-Li	Harbin Med Univ	A123	Mainland	4
T093	Antiarrhythmic effects and ionic mechanisms of allicin on myocardial injury of diabetic rats induced by streptozotocin	Wang, Ye	Harbin Med Univ	A123	Mainland	4
T093	Antiarrhythmic effects and ionic mechanisms of allicin on myocardial injury of diabetic rats induced by streptozotocin	Li, Lei	Harbin Med Univ	A123	Mainland	4
T094	Pathophysiology and Therapeutics of Cardiovascular Disease in Metabolic Syndrome	Chen, Yundai	PLA Gen Hosp	A400	Mainland	7
T094	Pathophysiology and Therapeutics of Cardiovascular Disease in Metabolic Syndrome	Cao, Feng	Fourth Mil Med Univ	A395	Mainland	11
T094	Pathophysiology and Therapeutics of Cardiovascular Disease in Metabolic Syndrome	Wang, Yabin	Fourth Mil Med Univ	A395	Mainland	11
T094	Pathophysiology and Therapeutics of Cardiovascular Disease in Metabolic Syndrome	Yu, Qiujun	Fourth Mil Med Univ	A395	Mainland	11
T095	Searching for Phytoinsulins as Cardiovascular Protector in Metabolic Syndrome	Dong, Ling	Fourth Mil Med Univ	A395	Mainland	11
T095	Searching for Phytoinsulins as Cardiovascular Protector in Metabolic Syndrome	Gao, Feng	Fourth Mil Med Univ	A395	Mainland	11
T095	Searching for Phytoinsulins as Cardiovascular Protector in Metabolic Syndrome	Ji, Lele	Fourth Mil Med Univ	A395	Mainland	11
T095	Searching for Phytoinsulins as Cardiovascular Protector in Metabolic Syndrome	Xing, Wenjuan	Fourth Mil Med Univ	A395	Mainland	11
T096	Treatment of Foot Disease in Patients with Type 2 Diabetes Mellitus using Human Umbilical Cord Blood Mesenchymal Stem Cells: Response and Correction of Immunological Anomalies	Li, Xue-Yi	Fourth Mil Med Univ	A395	Mainland	11
T096	Treatment of Foot Disease in Patients with Type 2 Diabetes Mellitus using Human Umbilical Cord Blood Mesenchymal Stem Cells: Response and Correction of Immunological Anomalies	Wu, Zhen-Biao	Fourth Mil Med Univ	A395	Mainland	11
T096	Treatment of Foot Disease in Patients with Type 2 Diabetes Mellitus using Human Umbilical Cord Blood Mesenchymal Stem Cells: Response and Correction of Immunological Anomalies	Zheng, Zhao-Hui	Fourth Mil Med Univ	A395	Mainland	11
T096	Treatment of Foot Disease in Patients with Type 2 Diabetes Mellitus using Human Umbilical Cord Blood Mesenchymal Stem Cells: Response and Correction of Immunological Anomalies	Guo, Jian	Shaanxi Prov Peoples Hosp	A245	Mainland	11
T096	Treatment of Foot Disease in Patients with Type 2 Diabetes Mellitus using Human Umbilical Cord Blood Mesenchymal Stem Cells: Response and Correction of Immunological Anomalies	Li, Hui	Shaanxi Prov Peoples Hosp	A245	Mainland	11
T096	Treatment of Foot Disease in Patients with Type 2 Diabetes Mellitus using Human Umbilical Cord Blood Mesenchymal Stem Cells: Response and Correction of Immunological Anomalies	Li, Xiao-Yan	Shaanxi Prov Peoples Hosp	A245	Mainland	11
T096	Treatment of Foot Disease in Patients with Type 2 Diabetes Mellitus using Human Umbilical Cord Blood Mesenchymal Stem Cells: Response and Correction of Immunological Anomalies	Wang, Yang-Wei	Shaanxi Prov Peoples Hosp	A245	Mainland	11
T096	Treatment of Foot Disease in Patients with Type 2 Diabetes Mellitus using Human Umbilical Cord Blood Mesenchymal Stem Cells: Response and Correction of Immunological Anomalies	Zhang, Yan	Shaanxi Prov Peoples Hosp	A245	Mainland	11
T097	Preventive effects of andrographolide on the development of diabetes in autoimmune diabetic NOD mice by inducing immune tolerance	Gui, Ling	Huazhong Univ Sci & Technol	A157	Mainland	5
T097	Preventive effects of andrographolide on the development of diabetes in autoimmune diabetic NOD mice by inducing immune tolerance	Liu, Dong	Huazhong Univ Sci & Technol	A157	Mainland	5
T097	Preventive effects of andrographolide on the development of diabetes in autoimmune diabetic NOD mice by inducing immune tolerance	Wu, Tao	Huazhong Univ Sci & Technol	A157	Mainland	5
T097	Preventive effects of andrographolide on the development of diabetes in autoimmune diabetic NOD mice by inducing immune tolerance	Xu, Yanjiao	Huazhong Univ Sci & Technol	A157	Mainland	5
T097	Preventive effects of andrographolide on the development of diabetes in autoimmune diabetic NOD mice by inducing immune tolerance	Zhang, Chengliang	Huazhong Univ Sci & Technol	A157	Mainland	5
T098	The anti-diabetic effects and pharmacokinetic profiles of berberine in mice treated with Jiao-Tai-Wan and its compatibility	Wang, Fang	Jianghan Univ	A169	Mainland	5
T098	The anti-diabetic effects and pharmacokinetic profiles of berberine in mice treated with Jiao-Tai-Wan and its compatibility	Chen, Guang	Huazhong Univ Sci & Technol	A157	Mainland	5
T098	The anti-diabetic effects and pharmacokinetic profiles of berberine in mice treated with Jiao-Tai-Wan and its compatibility	Huang, Zhaoyi	Huazhong Univ Sci & Technol	A157	Mainland	5
T098	The anti-diabetic effects and pharmacokinetic profiles of berberine in mice treated with Jiao-Tai-Wan and its compatibility	Yi, Ping	Huazhong Univ Sci & Technol	A157	Mainland	5
T098	The anti-diabetic effects and pharmacokinetic profiles of berberine in mice treated with Jiao-Tai-Wan and its compatibility	Dong, Hui	Huazhong Univ Sci & Technol	A157	Mainland	5
T098	The anti-diabetic effects and pharmacokinetic profiles of berberine in mice treated with Jiao-Tai-Wan and its compatibility	Lu, Fuer	Huazhong Univ Sci & Technol	A157	Mainland	5
T098	The anti-diabetic effects and pharmacokinetic profiles of berberine in mice treated with Jiao-Tai-Wan and its compatibility	Xu, Lijun	Huazhong Univ Sci & Technol	A157	Mainland	5
T098	The anti-diabetic effects and pharmacokinetic profiles of berberine in mice treated with Jiao-Tai-Wan and its compatibility	Zou, Xin	Huazhong Univ Sci & Technol	A157	Mainland	5
T099	Superior renoprotective effects of the combination of breviscapine with enalapril and its mechanism in diabetic rats	Qi, Xiang-Ming	Anhui Med Univ	A005	Mainland	1
T099	Superior renoprotective effects of the combination of breviscapine with enalapril and its mechanism in diabetic rats	Wu, Yong-Gui	Anhui Med Univ	A005	Mainland	1
T099	Superior renoprotective effects of the combination of breviscapine with enalapril and its mechanism in diabetic rats	Xu, Xing-Xin	Anhui Med Univ	A005	Mainland	1
T099	Superior renoprotective effects of the combination of breviscapine with enalapril and its mechanism in diabetic rats	Zhang, Pei	Anhui Med Univ	A005	Mainland	1
T099	Superior renoprotective effects of the combination of breviscapine with enalapril and its mechanism in diabetic rats	Zhang, Wei	Anhui Med Univ	A005	Mainland	1
T099	Superior renoprotective effects of the combination of breviscapine with enalapril and its mechanism in diabetic rats	Shen, Ji-Jia	Anhui Med Univ	A005	Mainland	1
T100	Cuscuta chinensis seeds water extraction protecting murine osteoblastic MC3T3-E1 cells against tertiary butyl hydroperoxide induced injury	Gao, Jian-mei	Shenyang Pharmaceut Univ	A264	Mainland	4
T100	Cuscuta chinensis seeds water extraction protecting murine osteoblastic MC3T3-E1 cells against tertiary butyl hydroperoxide induced injury	Li, Jian-chun	Shenyang Pharmaceut Univ	A264	Mainland	4
T100	Cuscuta chinensis seeds water extraction protecting murine osteoblastic MC3T3-E1 cells against tertiary butyl hydroperoxide induced injury	Gao, Jian-mei	Shandong Wanjie Med Univ	A240	Mainland	4
T100	Cuscuta chinensis seeds water extraction protecting murine osteoblastic MC3T3-E1 cells against tertiary butyl hydroperoxide induced injury	Jia, Li-long	Liaoning Univ TCM	A192	Mainland	4
T100	Cuscuta chinensis seeds water extraction protecting murine osteoblastic MC3T3-E1 cells against tertiary butyl hydroperoxide induced injury	Li, Hai-bo	Liaoning Univ TCM	A192	Mainland	4
T100	Cuscuta chinensis seeds water extraction protecting murine osteoblastic MC3T3-E1 cells against tertiary butyl hydroperoxide induced injury	Li, Ran	Liaoning Univ TCM	A192	Mainland	4
T100	Cuscuta chinensis seeds water extraction protecting murine osteoblastic MC3T3-E1 cells against tertiary butyl hydroperoxide induced injury	Zhang, Lei	Liaoning Univ TCM	A192	Mainland	4
T100	Cuscuta chinensis seeds water extraction protecting murine osteoblastic MC3T3-E1 cells against tertiary butyl hydroperoxide induced injury	Dou, De-qiang	Liaoning Univ TCM	A192	Mainland	4
T100	Cuscuta chinensis seeds water extraction protecting murine osteoblastic MC3T3-E1 cells against tertiary butyl hydroperoxide induced injury	Ying, Xi-xiang	Liaoning Univ TCM	A192	Mainland	4
T101	Pharmacokinetic study of salvianolic acid A in beagle dog after oral administration by a liquid chromatography-mass spectrometry method: A study on bioavailability and dose proportionality	Du, Guanhua	Chinese Acad Med Sci, Inst Mat Med	A409	Mainland	6
T102	Brand name or generic? What are the health professionals prescribed for treating diabetes? A longitudinal analysis of the National Health Insurance reimbursement database	Liou, Wen-Shyong	China Med Univ	A410	Taiwan	2
T102	Brand name or generic? What are the health professionals prescribed for treating diabetes? A longitudinal analysis of the National Health Insurance reimbursement database	Liou, Wen-Shyong	Taichung Vet Gen Hosp	A278	Taiwan	2
T102	Brand name or generic? What are the health professionals prescribed for treating diabetes? A longitudinal analysis of the National Health Insurance reimbursement database	Huang, Hsu-Shan	Tri Serv Gen Hosp	A232	Taiwan	2
T102	Brand name or generic? What are the health professionals prescribed for treating diabetes? A longitudinal analysis of the National Health Insurance reimbursement database	Wu, Grace Hui-Min	Natl Yang Ming Univ	A117	Taiwan	10
T102	Brand name or generic? What are the health professionals prescribed for treating diabetes? A longitudinal analysis of the National Health Insurance reimbursement database	Lee, Chuanfang	Natl Def Med Ctr	A101	Taiwan	2
T102	Brand name or generic? What are the health professionals prescribed for treating diabetes? A longitudinal analysis of the National Health Insurance reimbursement database	Lee, C (reprint author	Natl Def Med Ctr	A101	Taiwan	2
T102	Brand name or generic? What are the health professionals prescribed for treating diabetes? A longitudinal analysis of the National Health Insurance reimbursement database	Chang, Wai-Yuan	Natl Def Med Ctr	A101	Taiwan	2
T102	Brand name or generic? What are the health professionals prescribed for treating diabetes? A longitudinal analysis of the National Health Insurance reimbursement database	Hsieh, Shu-Ching	Natl Def Med Ctr	A101	Taiwan	2
T102	Brand name or generic? What are the health professionals prescribed for treating diabetes? A longitudinal analysis of the National Health Insurance reimbursement database	Huang, Hsu-Shan	Natl Def Med Ctr	A101	Taiwan	2
T102	Brand name or generic? What are the health professionals prescribed for treating diabetes? A longitudinal analysis of the National Health Insurance reimbursement database	Lee, Chuanfang	Natl Def Med Ctr	A101	Taiwan	2
T102	Brand name or generic? What are the health professionals prescribed for treating diabetes? A longitudinal analysis of the National Health Insurance reimbursement database	Wu, Grace Hui-Min	Ctr Drug Evaluat	A037	Taiwan	2
T103	Chemical constituents and pharmacologic actions of Cynomorium plants	Kuang Yuan-Yuan	Inner Mongolia Univ	A219	Mainland	None
T103	Chemical constituents and pharmacologic actions of Cynomorium plants	Li Ying	Inner Mongolia Univ	A219	Mainland	None
T103	Chemical constituents and pharmacologic actions of Cynomorium plants	Ma Chao-Mei	Inner Mongolia Univ	A219	Mainland	None
T103	Chemical constituents and pharmacologic actions of Cynomorium plants	Meng Hao-Cong	Inner Mongolia Univ	A219	Mainland	None
T103	Chemical constituents and pharmacologic actions of Cynomorium plants	Wang Shuo	Inner Mongolia Univ	A219	Mainland	None
T104	Impact of culture medium on CD4(+) CD25(high)CD127(lo/neg) Treg expansion for the purpose of clinical application	Wang, Xiaojun	Third Mil Med Univ	A393	Mainland	4
T105	Ganoderma lucidum polysaccharide accelerates refractory wound healing by inhibition of mitochondrial oxidative stress in diabetes	Li, Xue-jun	Peking Univ	A017	Mainland	4
T105	Ganoderma lucidum polysaccharide accelerates refractory wound healing by inhibition of mitochondrial oxidative stress in diabetes	Lin, Zhi-bin	Peking Univ	A017	Mainland	4
T105	Ganoderma lucidum polysaccharide accelerates refractory wound healing by inhibition of mitochondrial oxidative stress in diabetes	Tie, Lu	Peking Univ	A017	Mainland	4
T106	Methylglyoxal, an endogenous aldehyde formed in diabetes, induces nociception by activation of peripheral TRPA1 receptors	Chen, Yuan	Shanghai Jiao Tong Univ	A248	Mainland	3
T106	Methylglyoxal, an endogenous aldehyde formed in diabetes, induces nociception by activation of peripheral TRPA1 receptors	Gong, Nian	Shanghai Jiao Tong Univ	A248	Mainland	3
T106	Methylglyoxal, an endogenous aldehyde formed in diabetes, induces nociception by activation of peripheral TRPA1 receptors	Wang, Yong-xiang	Shanghai Jiao Tong Univ	A248	Mainland	3
T107	The disturbance of hippocampal CaMKII/PKA/PKC phosphorylation in early experimental diabetes mellitus	Xiang, Ying-chun	Zhejiang Hosp	A361	Mainland	1
T107	The disturbance of hippocampal CaMKII/PKA/PKC phosphorylation in early experimental diabetes mellitus	Han, Feng	Zhejiang Univ	A356	Mainland	1
T107	The disturbance of hippocampal CaMKII/PKA/PKC phosphorylation in early experimental diabetes mellitus	Huang, Ji-yun	Zhejiang Univ	A356	Mainland	1
T107	The disturbance of hippocampal CaMKII/PKA/PKC phosphorylation in early experimental diabetes mellitus	Jiang, Quan	Zhejiang Univ	A356	Mainland	1
T107	The disturbance of hippocampal CaMKII/PKA/PKC phosphorylation in early experimental diabetes mellitus	Liao, Mei-hua	Zhejiang Univ	A356	Mainland	1
T107	The disturbance of hippocampal CaMKII/PKA/PKC phosphorylation in early experimental diabetes mellitus	Tan, Chao	Zhejiang Univ	A356	Mainland	1
T107	The disturbance of hippocampal CaMKII/PKA/PKC phosphorylation in early experimental diabetes mellitus	Wang, Rui	Zhejiang Univ	A356	Mainland	1
T107	The disturbance of hippocampal CaMKII/PKA/PKC phosphorylation in early experimental diabetes mellitus	Xiang, Ying-chun	Zhejiang Univ	A356	Mainland	1
T107	The disturbance of hippocampal CaMKII/PKA/PKC phosphorylation in early experimental diabetes mellitus	Zhang, Rui-ting	Zhejiang Univ	A356	Mainland	1
T107	The disturbance of hippocampal CaMKII/PKA/PKC phosphorylation in early experimental diabetes mellitus	Zhou, Tian-yi	Zhejiang Univ	A356	Mainland	1
T108	Oxidative stress contributes to cardiac dysfunction in type 1 diabetic mice with myocardial infarction through inhibition of sonic hedgehog pathway	Luo, Jian-dong	Guangzhou Med Univ	A097	Mainland	14
T108	Oxidative stress contributes to cardiac dysfunction in type 1 diabetic mice with myocardial infarction through inhibition of sonic hedgehog pathway	Xiao, Qing	Guangzhou Med Univ	A097	Mainland	14
T108	Oxidative stress contributes to cardiac dysfunction in type 1 diabetic mice with myocardial infarction through inhibition of sonic hedgehog pathway	Luo, Jian-dong	Guangzhou Med Univ	A097	Mainland	14
T108	Oxidative stress contributes to cardiac dysfunction in type 1 diabetic mice with myocardial infarction through inhibition of sonic hedgehog pathway	Xiao, Qing	Guangzhou Med Univ	A097	Mainland	14
T109	Expression change of insulin receptor in liver cell of type 2 diabetic rats after duodenal jejunal bypass surgery	Ji, Wan-sheng	Weifang Med Univ	A294	Mainland	None
T109	Expression change of insulin receptor in liver cell of type 2 diabetic rats after duodenal jejunal bypass surgery	Xu, Ji-ma	Weifang Med Univ	A294	Mainland	None
T109	Expression change of insulin receptor in liver cell of type 2 diabetic rats after duodenal jejunal bypass surgery	Qu, Jun-sheng	Weifang Med Univ	A294	Mainland	None
T109	Expression change of insulin receptor in liver cell of type 2 diabetic rats after duodenal jejunal bypass surgery	Han, Hai-lin	Weifang Med Univ	A294	Mainland	None
T109	Expression change of insulin receptor in liver cell of type 2 diabetic rats after duodenal jejunal bypass surgery	Pan, Rui-yan	Weifang Med Univ	A294	Mainland	None
T109	Expression change of insulin receptor in liver cell of type 2 diabetic rats after duodenal jejunal bypass surgery	Qu, Jun-sheng	Weifang Med Univ	A294	Mainland	None
T109	Expression change of insulin receptor in liver cell of type 2 diabetic rats after duodenal jejunal bypass surgery	Qu, Mei-hua	Weifang Med Univ	A294	Mainland	None
T109	Expression change of insulin receptor in liver cell of type 2 diabetic rats after duodenal jejunal bypass surgery	Xu, Ji-ma	Weifang Med Univ	A294	Mainland	None
T109	Expression change of insulin receptor in liver cell of type 2 diabetic rats after duodenal jejunal bypass surgery	Yan, Qing-tao	Weifang Med Univ	A294	Mainland	None
T109	Expression change of insulin receptor in liver cell of type 2 diabetic rats after duodenal jejunal bypass surgery	Zhao, Ting-kun	Weifang Med Univ	A294	Mainland	None
T109	Expression change of insulin receptor in liver cell of type 2 diabetic rats after duodenal jejunal bypass surgery	Gao, Zhi-qin	Weifang Med Univ	A294	Mainland	None
T109	Expression change of insulin receptor in liver cell of type 2 diabetic rats after duodenal jejunal bypass surgery	Han, Hai-lin	Weifang Med Univ	A294	Mainland	None
T109	Expression change of insulin receptor in liver cell of type 2 diabetic rats after duodenal jejunal bypass surgery	Pan, Rui-yan	Weifang Med Univ	A294	Mainland	None
T109	Expression change of insulin receptor in liver cell of type 2 diabetic rats after duodenal jejunal bypass surgery	Qu, Mei-hua	Weifang Med Univ	A294	Mainland	None
T109	Expression change of insulin receptor in liver cell of type 2 diabetic rats after duodenal jejunal bypass surgery	Zhao, Ting-kun	Weifang Med Univ	A294	Mainland	None
T109	Expression change of insulin receptor in liver cell of type 2 diabetic rats after duodenal jejunal bypass surgery	Yan, Qing-tao	Weifang Peoples Hosp	A293	Mainland	None
T110	Pioglitazone exacerbates the hepatic steatosis and suppresses serum cholesterol clearance in two animal models of type 2 diabetes mellitus		Chinese Acad Med Sci, Inst Mat Med	A409	Mainland	6
T110	Pioglitazone exacerbates the hepatic steatosis and suppresses serum cholesterol clearance in two animal models of type 2 diabetes mellitus		Chinese Acad Med Sci, Peking Union Med Coll Hosp	A403	Mainland	6
T111	Effects of metformin on the expression of GLP-1R in the enteric nervous system of type 2 diabetic rats	Hou, Ning-ning	Weifang Med Univ	A294	Mainland	None
T111	Effects of metformin on the expression of GLP-1R in the enteric nervous system of type 2 diabetic rats	Han, Hai-lin	Weifang Med Univ	A294	Mainland	None
T111	Effects of metformin on the expression of GLP-1R in the enteric nervous system of type 2 diabetic rats	Pan, Rui-yan	Weifang Med Univ	A294	Mainland	None
T111	Effects of metformin on the expression of GLP-1R in the enteric nervous system of type 2 diabetic rats	Qu, Jun-sheng	Weifang Med Univ	A294	Mainland	None
T111	Effects of metformin on the expression of GLP-1R in the enteric nervous system of type 2 diabetic rats	Qu, Mei-hua	Weifang Med Univ	A294	Mainland	None
T111	Effects of metformin on the expression of GLP-1R in the enteric nervous system of type 2 diabetic rats	Zhang, Yi-jun	Weifang Med Univ	A294	Mainland	None
T111	Effects of metformin on the expression of GLP-1R in the enteric nervous system of type 2 diabetic rats	Han, Hai-lin	Weifang Med Univ	A294	Mainland	None
T111	Effects of metformin on the expression of GLP-1R in the enteric nervous system of type 2 diabetic rats	Pan, Rui-yan	Weifang Med Univ	A294	Mainland	None
T111	Effects of metformin on the expression of GLP-1R in the enteric nervous system of type 2 diabetic rats	Qu, Jun-sheng	Weifang Med Univ	A294	Mainland	None
T111	Effects of metformin on the expression of GLP-1R in the enteric nervous system of type 2 diabetic rats	Qu, Mei-hua	Weifang Med Univ	A294	Mainland	None
T111	Effects of metformin on the expression of GLP-1R in the enteric nervous system of type 2 diabetic rats	Zhang, Yi-jun	Weifang Med Univ	A294	Mainland	None
T111	Effects of metformin on the expression of GLP-1R in the enteric nervous system of type 2 diabetic rats	Yan, Qing-tao	Weifang Peoples Hosp	A293	Mainland	None
T112	TLR4 homotolerance and regulatory T cells are involved in the protection against insulitis in non-obese diabetic mice by Lipopolysaccharide	Wang, Jun	Wuhan Univ Sci & Technol	A308	Mainland	5
T112	TLR4 homotolerance and regulatory T cells are involved in the protection against insulitis in non-obese diabetic mice by Lipopolysaccharide	Wang, Jun	Huazhong Univ Sci & Technol	A157	Mainland	5
T112	TLR4 homotolerance and regulatory T cells are involved in the protection against insulitis in non-obese diabetic mice by Lipopolysaccharide	Xiang, Ming	Huazhong Univ Sci & Technol	A157	Mainland	5
T113	Utilization of glucose, blood pressure and lipid lowering medications among people with type 2 diabetes in the United States 1999-2010	Cheung, Bernard M. Y.	Univ Hong Kong	A324	Hong Kong	5
T113	Utilization of glucose, blood pressure and lipid lowering medications among people with type 2 diabetes in the United States 1999-2010	CHeung, Ching Lung	Univ Hong Kong	A324	Hong Kong	5
T113	Utilization of glucose, blood pressure and lipid lowering medications among people with type 2 diabetes in the United States 1999-2010	Cheung, Tommy T.	Univ Hong Kong	A324	Hong Kong	5
T113	Utilization of glucose, blood pressure and lipid lowering medications among people with type 2 diabetes in the United States 1999-2010	Wong, Hoi Kin	Univ Hong Kong	A324	Hong Kong	5
T114	High glucose, inflammation, and anti-diabetic tactics	Xie, Wei-dong	Tsinghua Univ	A230	Mainland	2
T115	Salvianolic acid A protects against diabetic nephropathy in type 2 diabetes	Bai, Xiao-yu	Chinese Acad Med Sci, Inst Mat Med	A409	Mainland	6
T115	Salvianolic acid A protects against diabetic nephropathy in type 2 diabetes	Du, Guan-hua	Chinese Acad Med Sci, Inst Mat Med	A409	Mainland	6
T115	Salvianolic acid A protects against diabetic nephropathy in type 2 diabetes	Qiang, Gui-fen	Chinese Acad Med Sci, Inst Mat Med	A409	Mainland	6
T115	Salvianolic acid A protects against diabetic nephropathy in type 2 diabetes	Yang, Hai-guang	Chinese Acad Med Sci, Inst Mat Med	A409	Mainland	6
T115	Salvianolic acid A protects against diabetic nephropathy in type 2 diabetes	Yang, Xiu-ying	Chinese Acad Med Sci, Inst Mat Med	A409	Mainland	6
T115	Salvianolic acid A protects against diabetic nephropathy in type 2 diabetes	Zhang, Li	Chinese Acad Med Sci, Inst Mat Med	A409	Mainland	6
T115	Salvianolic acid A protects against diabetic nephropathy in type 2 diabetes	Du, Guan-hua	Chinese Acad Med Sci, Diabet Res Ctr	A408	Mainland	6
T115	Salvianolic acid A protects against diabetic nephropathy in type 2 diabetes	Yang, Xiu-ying	Chinese Acad Med Sci, Diabet Res Ctr	A408	Mainland	6
T115	Salvianolic acid A protects against diabetic nephropathy in type 2 diabetes	Zhang, Li	Chinese Acad Med Sci, Diabet Res Ctr	A408	Mainland	6
T115	Salvianolic acid A protects against diabetic nephropathy in type 2 diabetes	Bai, Xiao-yu	Chinese Acad Med Sci, Peking Union Med Coll Hosp	A403	Mainland	6
T115	Salvianolic acid A protects against diabetic nephropathy in type 2 diabetes	Du, Guan-hua	Chinese Acad Med Sci, Peking Union Med Coll Hosp	A403	Mainland	6
T115	Salvianolic acid A protects against diabetic nephropathy in type 2 diabetes	Qiang, Gui-fen	Chinese Acad Med Sci, Peking Union Med Coll Hosp	A403	Mainland	6
T115	Salvianolic acid A protects against diabetic nephropathy in type 2 diabetes	Yang, Hai-guang	Chinese Acad Med Sci, Peking Union Med Coll Hosp	A403	Mainland	6
T115	Salvianolic acid A protects against diabetic nephropathy in type 2 diabetes	Yang, Xiu-ying	Chinese Acad Med Sci, Peking Union Med Coll Hosp	A403	Mainland	6
T115	Salvianolic acid A protects against diabetic nephropathy in type 2 diabetes	Zhang, Li	Chinese Acad Med Sci, Peking Union Med Coll Hosp	A403	Mainland	6
T116	Effects of Salvianolic acid A on renal injury in rats with type 2 diabetes		Chinese Acad Med Sci, Inst Mat Med	A409	Mainland	6
T116	Effects of Salvianolic acid A on renal injury in rats with type 2 diabetes		Chinese Acad Med Sci, Peking Union Med Coll Hosp	A403	Mainland	6
T117	Biosynthesis and antidiabetic activity of oral cyclic glucagon-like peptide-1 analogues		Chinese Acad Med Sci, Inst Mat Med	A409	Mainland	6
T117	Biosynthesis and antidiabetic activity of oral cyclic glucagon-like peptide-1 analogues		Chinese Acad Med Sci, Peking Union Med Coll Hosp	A403	Mainland	6
T118	Combined contributions of impaired hepatic CYP2C11 and intestinal breast cancer resistance protein activities and expression to increased exposure of oral glibenclamide in streptozotocin-induced diabetes mellitus	Duan, Ru	China Pharmaceut Univ	A401	Mainland	1
T118	Combined contributions of impaired hepatic CYP2C11 and intestinal breast cancer resistance protein activities and expression to increased exposure of oral glibenclamide in streptozotocin-induced diabetes mellitus	Li, Jia	China Pharmaceut Univ	A401	Mainland	1
T118	Combined contributions of impaired hepatic CYP2C11 and intestinal breast cancer resistance protein activities and expression to increased exposure of oral glibenclamide in streptozotocin-induced diabetes mellitus	Liu, Li	China Pharmaceut Univ	A401	Mainland	1
T118	Combined contributions of impaired hepatic CYP2C11 and intestinal breast cancer resistance protein activities and expression to increased exposure of oral glibenclamide in streptozotocin-induced diabetes mellitus	Liu, Xiao-dong	China Pharmaceut Univ	A401	Mainland	1
T118	Combined contributions of impaired hepatic CYP2C11 and intestinal breast cancer resistance protein activities and expression to increased exposure of oral glibenclamide in streptozotocin-induced diabetes mellitus	Mei, Dan	China Pharmaceut Univ	A401	Mainland	1
T118	Combined contributions of impaired hepatic CYP2C11 and intestinal breast cancer resistance protein activities and expression to increased exposure of oral glibenclamide in streptozotocin-induced diabetes mellitus	Liu, Hai-yan	Jiangsu Chia Tai Tianqing Pharmaceut Co Ltd	A364	Mainland	1
T118	Combined contributions of impaired hepatic CYP2C11 and intestinal breast cancer resistance protein activities and expression to increased exposure of oral glibenclamide in streptozotocin-induced diabetes mellitus	Yu, Sen	Jiangsu Chia Tai Tianqing Pharmaceut Co Ltd	A364	Mainland	1
T119	Ischemia/Reperfusion-Inducible Protein Modulates the Function of Organic Cation Transporter 1 and Multidrug and Toxin Extrusion 1	Guo, Dong	Cent S Univ	A416	Mainland	1
T119	Ischemia/Reperfusion-Inducible Protein Modulates the Function of Organic Cation Transporter 1 and Multidrug and Toxin Extrusion 1	Li, Qing	Cent S Univ	A416	Mainland	1
T120	Design and Synthesis of 4-(2,4,5-Trifluorophenyl)butane-1,3-diamines as Dipeptidyl PeptidaseIV Inhibitors	Li, Jia	Chinese Acad Sci, Shanghai Inst Mat Med	A383	Mainland	3
T120	Design and Synthesis of 4-(2,4,5-Trifluorophenyl)butane-1,3-diamines as Dipeptidyl PeptidaseIV Inhibitors	Li, Jingya	Chinese Acad Sci, Shanghai Inst Mat Med	A383	Mainland	3
T120	Design and Synthesis of 4-(2,4,5-Trifluorophenyl)butane-1,3-diamines as Dipeptidyl PeptidaseIV Inhibitors	Li, Yuanyuan	Chinese Acad Sci, Shanghai Inst Mat Med	A383	Mainland	3
T120	Design and Synthesis of 4-(2,4,5-Trifluorophenyl)butane-1,3-diamines as Dipeptidyl PeptidaseIV Inhibitors	Su, Mingbo	Chinese Acad Sci, Shanghai Inst Mat Med	A383	Mainland	3
T120	Design and Synthesis of 4-(2,4,5-Trifluorophenyl)butane-1,3-diamines as Dipeptidyl PeptidaseIV Inhibitors	Xia, Chunmei	Chinese Acad Sci, Shanghai Inst Mat Med	A383	Mainland	3
T120	Design and Synthesis of 4-(2,4,5-Trifluorophenyl)butane-1,3-diamines as Dipeptidyl PeptidaseIV Inhibitors	Shen, Jingkang	Chinese Acad Sci, Shanghai Inst Mat Med	A383	Mainland	3
T120	Design and Synthesis of 4-(2,4,5-Trifluorophenyl)butane-1,3-diamines as Dipeptidyl PeptidaseIV Inhibitors	Wang, Xin	Chinese Acad Sci, Shanghai Inst Mat Med	A383	Mainland	3
T120	Design and Synthesis of 4-(2,4,5-Trifluorophenyl)butane-1,3-diamines as Dipeptidyl PeptidaseIV Inhibitors	Xiong, Bing	Chinese Acad Sci, Shanghai Inst Mat Med	A383	Mainland	3
T120	Design and Synthesis of 4-(2,4,5-Trifluorophenyl)butane-1,3-diamines as Dipeptidyl PeptidaseIV Inhibitors	Zhu, Linrong	Chinese Acad Sci, Shanghai Inst Mat Med	A383	Mainland	3
T120	Design and Synthesis of 4-(2,4,5-Trifluorophenyl)butane-1,3-diamines as Dipeptidyl PeptidaseIV Inhibitors	Qiu, Ling	Cent Hosp Xuhui Dist	A255	Mainland	3
T120	Design and Synthesis of 4-(2,4,5-Trifluorophenyl)butane-1,3-diamines as Dipeptidyl PeptidaseIV Inhibitors	Qu, Yi	Cent Hosp Xuhui Dist	A255	Mainland	3
T121	Design, Synthesis, and Structure-Activity Relationships of 3,4,5-Trisubstituted 4,5-Dihydro-1,2,4-oxadiazoles as TGR5 Agonists	Feng, Ying	Chinese Acad Sci, Shanghai Inst Mat Med	A383	Mainland	3
T121	Design, Synthesis, and Structure-Activity Relationships of 3,4,5-Trisubstituted 4,5-Dihydro-1,2,4-oxadiazoles as TGR5 Agonists	Leng, Ying	Chinese Acad Sci, Shanghai Inst Mat Med	A383	Mainland	3
T121	Design, Synthesis, and Structure-Activity Relationships of 3,4,5-Trisubstituted 4,5-Dihydro-1,2,4-oxadiazoles as TGR5 Agonists	Ning, Mengmeng	Chinese Acad Sci, Shanghai Inst Mat Med	A383	Mainland	3
T121	Design, Synthesis, and Structure-Activity Relationships of 3,4,5-Trisubstituted 4,5-Dihydro-1,2,4-oxadiazoles as TGR5 Agonists	Shen, Jianhua	Chinese Acad Sci, Shanghai Inst Mat Med	A383	Mainland	3
T121	Design, Synthesis, and Structure-Activity Relationships of 3,4,5-Trisubstituted 4,5-Dihydro-1,2,4-oxadiazoles as TGR5 Agonists	Ye, Yangliang	Chinese Acad Sci, Shanghai Inst Mat Med	A383	Mainland	3
T121	Design, Synthesis, and Structure-Activity Relationships of 3,4,5-Trisubstituted 4,5-Dihydro-1,2,4-oxadiazoles as TGR5 Agonists	Zhu, Junjie	Chinese Acad Sci, Shanghai Inst Mat Med	A383	Mainland	3
T121	Design, Synthesis, and Structure-Activity Relationships of 3,4,5-Trisubstituted 4,5-Dihydro-1,2,4-oxadiazoles as TGR5 Agonists	Zou, Qingan	Chinese Acad Sci, Shanghai Inst Mat Med	A383	Mainland	3
T122	Quercetin and allopurinol reduce liver thioredoxin-interacting protein to alleviate inflammation and lipid accumulation in diabetic rats	Ding, Xiao-Qin	Nanjing Univ	A207	Mainland	1
T122	Quercetin and allopurinol reduce liver thioredoxin-interacting protein to alleviate inflammation and lipid accumulation in diabetic rats	Gu, Ting-Ting	Nanjing Univ	A207	Mainland	1
T122	Quercetin and allopurinol reduce liver thioredoxin-interacting protein to alleviate inflammation and lipid accumulation in diabetic rats	Kong, Ling-Dong	Nanjing Univ	A207	Mainland	1
T122	Quercetin and allopurinol reduce liver thioredoxin-interacting protein to alleviate inflammation and lipid accumulation in diabetic rats	Liu, Yang-Liu	Nanjing Univ	A207	Mainland	1
T122	Quercetin and allopurinol reduce liver thioredoxin-interacting protein to alleviate inflammation and lipid accumulation in diabetic rats	Pan, Ying	Nanjing Univ	A207	Mainland	1
T122	Quercetin and allopurinol reduce liver thioredoxin-interacting protein to alleviate inflammation and lipid accumulation in diabetic rats	Wang, Chuang	Nanjing Univ	A207	Mainland	1
T122	Quercetin and allopurinol reduce liver thioredoxin-interacting protein to alleviate inflammation and lipid accumulation in diabetic rats	Wang, Fu-Meng	Nanjing Univ	A207	Mainland	1
T122	Quercetin and allopurinol reduce liver thioredoxin-interacting protein to alleviate inflammation and lipid accumulation in diabetic rats	Wang, Ming-Xing	Nanjing Univ	A207	Mainland	1
T122	Quercetin and allopurinol reduce liver thioredoxin-interacting protein to alleviate inflammation and lipid accumulation in diabetic rats	Wang, Shui-Juan	Nanjing Univ	A207	Mainland	1
T122	Quercetin and allopurinol reduce liver thioredoxin-interacting protein to alleviate inflammation and lipid accumulation in diabetic rats	Wang, Wei	Nanjing Univ	A207	Mainland	1
T123	Verapamil reverses cardiac iron overload in streptozocin-induced diabetic rats	Du, Zhi-min	Harbin Med Univ	A123	Mainland	4
T123	Verapamil reverses cardiac iron overload in streptozocin-induced diabetic rats	Hang, Peng-zhou	Harbin Med Univ	A123	Mainland	4
T123	Verapamil reverses cardiac iron overload in streptozocin-induced diabetic rats	Mao, Yu-ying	Harbin Med Univ	A123	Mainland	4
T123	Verapamil reverses cardiac iron overload in streptozocin-induced diabetic rats	Qi, Jian-cui	Harbin Med Univ	A123	Mainland	4
T123	Verapamil reverses cardiac iron overload in streptozocin-induced diabetic rats	Sun, Zhi-dan	Harbin Med Univ	A123	Mainland	4
T123	Verapamil reverses cardiac iron overload in streptozocin-induced diabetic rats	Wang, Yan	Harbin Med Univ	A123	Mainland	4
T123	Verapamil reverses cardiac iron overload in streptozocin-induced diabetic rats	Wu, Jian-wei	Harbin Med Univ	A123	Mainland	4
T123	Verapamil reverses cardiac iron overload in streptozocin-induced diabetic rats	Li, Xin	Harbin Med Univ	A123	Mainland	4
T123	Verapamil reverses cardiac iron overload in streptozocin-induced diabetic rats	Shan, Hong-li	Harbin Med Univ	A123	Mainland	4
T123	Verapamil reverses cardiac iron overload in streptozocin-induced diabetic rats	Sun, Zhi-dan	Harbin Med Univ	A123	Mainland	4
T123	Verapamil reverses cardiac iron overload in streptozocin-induced diabetic rats	Du, Zhi-min	Harbin Med Univ	A123	Mainland	4
T123	Verapamil reverses cardiac iron overload in streptozocin-induced diabetic rats	Hang, Peng-zhou	Harbin Med Univ	A123	Mainland	4
T123	Verapamil reverses cardiac iron overload in streptozocin-induced diabetic rats	Shan, Hong-li	Harbin Med Univ	A123	Mainland	4
T124	Separation of emetic and anorexic responses of exendin-4, a GLP-1 receptor agonist in Suncus murinus (house musk shrew)	Chan, Sze Wa	Chinese Univ Hong Kong	A327	Hong Kong	5
T124	Separation of emetic and anorexic responses of exendin-4, a GLP-1 receptor agonist in Suncus murinus (house musk shrew)	Rudd, John A.	Chinese Univ Hong Kong	A327	Hong Kong	5
T124	Separation of emetic and anorexic responses of exendin-4, a GLP-1 receptor agonist in Suncus murinus (house musk shrew)	Yeung, Chi Kong	Chinese Univ Hong Kong	A327	Hong Kong	5
T124	Separation of emetic and anorexic responses of exendin-4, a GLP-1 receptor agonist in Suncus murinus (house musk shrew)	Yew, David Tai Wai	Chinese Univ Hong Kong	A327	Hong Kong	5
T124	Separation of emetic and anorexic responses of exendin-4, a GLP-1 receptor agonist in Suncus murinus (house musk shrew)	Lin, Ge	Chinese Univ Hong Kong	A327	Hong Kong	5
T125	Protection of glycyrrhizic acid against AGEs-induced endothelial dysfunction through inhibiting RAGE/NF-kappa B pathway activation in human umbilical vein endothelial cells	Ding, Shu-min	Nanjing Tradit Chinese Medcine Univ	A216	Mainland	1
T125	Protection of glycyrrhizic acid against AGEs-induced endothelial dysfunction through inhibiting RAGE/NF-kappa B pathway activation in human umbilical vein endothelial cells	Feng, Liang	Nanjing Tradit Chinese Medcine Univ	A216	Mainland	1
T125	Protection of glycyrrhizic acid against AGEs-induced endothelial dysfunction through inhibiting RAGE/NF-kappa B pathway activation in human umbilical vein endothelial cells	Hu, Shao-ying	Nanjing Tradit Chinese Medcine Univ	A216	Mainland	1
T125	Protection of glycyrrhizic acid against AGEs-induced endothelial dysfunction through inhibiting RAGE/NF-kappa B pathway activation in human umbilical vein endothelial cells	Jia, Xiao-bin	Nanjing Tradit Chinese Medcine Univ	A216	Mainland	1
T125	Protection of glycyrrhizic acid against AGEs-induced endothelial dysfunction through inhibiting RAGE/NF-kappa B pathway activation in human umbilical vein endothelial cells	Song, Jie	Nanjing Tradit Chinese Medcine Univ	A216	Mainland	1
T125	Protection of glycyrrhizic acid against AGEs-induced endothelial dysfunction through inhibiting RAGE/NF-kappa B pathway activation in human umbilical vein endothelial cells	Tan, Xiao-bin	Nanjing Tradit Chinese Medcine Univ	A216	Mainland	1
T125	Protection of glycyrrhizic acid against AGEs-induced endothelial dysfunction through inhibiting RAGE/NF-kappa B pathway activation in human umbilical vein endothelial cells	Zhang, Ming-hua	Nanjing Tradit Chinese Medcine Univ	A216	Mainland	1
T125	Protection of glycyrrhizic acid against AGEs-induced endothelial dysfunction through inhibiting RAGE/NF-kappa B pathway activation in human umbilical vein endothelial cells	Zhu, Mao-mao	Nanjing Tradit Chinese Medcine Univ	A216	Mainland	1
T125	Protection of glycyrrhizic acid against AGEs-induced endothelial dysfunction through inhibiting RAGE/NF-kappa B pathway activation in human umbilical vein endothelial cells	Ding, Shu-min	Nanjing Tradit Chinese Medcine Univ	A216	Mainland	1
T125	Protection of glycyrrhizic acid against AGEs-induced endothelial dysfunction through inhibiting RAGE/NF-kappa B pathway activation in human umbilical vein endothelial cells	Wang, Ru-shang	Consun Pharmaceut Grp	A096	Mainland	1
T126	In vitro and in vivo anti-diabetic activity of Swertia kouitchensis extract	Chen, Cui-ping	Huazhong Univ Sci & Technol	A157	Mainland	5
T126	In vitro and in vivo anti-diabetic activity of Swertia kouitchensis extract	Chen, Jiachun	Huazhong Univ Sci & Technol	A157	Mainland	5
T126	In vitro and in vivo anti-diabetic activity of Swertia kouitchensis extract	Min, Qiu-xia	Huazhong Univ Sci & Technol	A157	Mainland	5
T126	In vitro and in vivo anti-diabetic activity of Swertia kouitchensis extract	Wan, Luo-sheng	Huazhong Univ Sci & Technol	A157	Mainland	5
T126	In vitro and in vivo anti-diabetic activity of Swertia kouitchensis extract	Wang, Yong-long	Huazhong Univ Sci & Technol	A157	Mainland	5
T126	In vitro and in vivo anti-diabetic activity of Swertia kouitchensis extract	Xiao, Zuo-qi	Huazhong Univ Sci & Technol	A157	Mainland	5
T126	In vitro and in vivo anti-diabetic activity of Swertia kouitchensis extract	Yue, Yuedong	Huazhong Univ Sci & Technol	A157	Mainland	5
T127	Development and validation of a risk score for predicting invasive fungal infectious in an intensive care	Li, Ling	Tongji Univ	A291	Mainland	3
T127	Development and validation of a risk score for predicting invasive fungal infectious in an intensive care	Liao, Yun	Tongji Univ	A291	Mainland	3
T127	Development and validation of a risk score for predicting invasive fungal infectious in an intensive care	Xu, Hong-Bin	Tongji Univ	A291	Mainland	3
T127	Development and validation of a risk score for predicting invasive fungal infectious in an intensive care	Liao, Yun	Fudan Univ	A076	Mainland	3
T127	Development and validation of a risk score for predicting invasive fungal infectious in an intensive care	Zhong, Ming-Kang	Fudan Univ	A076	Mainland	3
T128	Studies on the extraction of pumpkin components and their biological effects on blood glucose of diabetic mice	Chen, Ping	China Ji Liang Univ	A372	Mainland	None
T128	Studies on the extraction of pumpkin components and their biological effects on blood glucose of diabetic mice	Jiang, Jia-Xin	China Ji Liang Univ	A372	Mainland	None
T128	Studies on the extraction of pumpkin components and their biological effects on blood glucose of diabetic mice	Jin, Hui	China Ji Liang Univ	A372	Mainland	None
T128	Studies on the extraction of pumpkin components and their biological effects on blood glucose of diabetic mice	Li, Jia	China Ji Liang Univ	A372	Mainland	None
T128	Studies on the extraction of pumpkin components and their biological effects on blood glucose of diabetic mice	Zhang, Yong-Jun	China Ji Liang Univ	A372	Mainland	None
T128	Studies on the extraction of pumpkin components and their biological effects on blood glucose of diabetic mice	Zhu, Li-Yun	China Ji Liang Univ	A372	Mainland	None
T128	Studies on the extraction of pumpkin components and their biological effects on blood glucose of diabetic mice	Yao, Hui-Yuan	Jiangnan Univ	A170	Mainland	None
T129	Comparison of the Hypoglycemic Effect of Acarbose Monotherapy in Patients With Type 2 Diabetes Mellitus Consuming an Eastern or Western Diet: A Systematic Meta-analysis	Wu, Taixiang	Sichuan Univ	A268	Mainland	9
T129	Comparison of the Hypoglycemic Effect of Acarbose Monotherapy in Patients With Type 2 Diabetes Mellitus Consuming an Eastern or Western Diet: A Systematic Meta-analysis	Tong, Yuzhen	Sichuan Univ	A268	Mainland	9
T129	Comparison of the Hypoglycemic Effect of Acarbose Monotherapy in Patients With Type 2 Diabetes Mellitus Consuming an Eastern or Western Diet: A Systematic Meta-analysis	Tong, Nanwei	Sichuan Univ	A268	Mainland	9
T129	Comparison of the Hypoglycemic Effect of Acarbose Monotherapy in Patients With Type 2 Diabetes Mellitus Consuming an Eastern or Western Diet: A Systematic Meta-analysis	Zhu, Qibo	Sichuan Univ	A268	Mainland	9
T129	Comparison of the Hypoglycemic Effect of Acarbose Monotherapy in Patients With Type 2 Diabetes Mellitus Consuming an Eastern or Western Diet: A Systematic Meta-analysis	Li, Jieqing	Sichuan Univ	A268	Mainland	9
T130	25-Hydroxyvitamin D-3-Loaded PLA Microspheres: In Vitro Characterization and Application in Diabetic Periodontitis Models	Bao, Chongyun	Sichuan Univ	A268	Mainland	9
T130	25-Hydroxyvitamin D-3-Loaded PLA Microspheres: In Vitro Characterization and Application in Diabetic Periodontitis Models	Li, Hao	Sichuan Univ	A268	Mainland	9
T130	25-Hydroxyvitamin D-3-Loaded PLA Microspheres: In Vitro Characterization and Application in Diabetic Periodontitis Models	Li, Wei	Sichuan Univ	A268	Mainland	9
T130	25-Hydroxyvitamin D-3-Loaded PLA Microspheres: In Vitro Characterization and Application in Diabetic Periodontitis Models	Wang, Qi	Sichuan Univ	A268	Mainland	9
T130	25-Hydroxyvitamin D-3-Loaded PLA Microspheres: In Vitro Characterization and Application in Diabetic Periodontitis Models	Xiao, Yu	Sichuan Univ	A268	Mainland	9
T131	Association between cytotoxic T-lymphocyte associated protein 4 gene+49 A/G polymorphism and chronic infection with hepatitis B virus: A meta-analysis	Chen, Zhi	Zhejiang Univ	A356	Mainland	1
T131	Association between cytotoxic T-lymphocyte associated protein 4 gene+49 A/G polymorphism and chronic infection with hepatitis B virus: A meta-analysis	Xu, Hangdi	Zhejiang Univ	A356	Mainland	1
T131	Association between cytotoxic T-lymphocyte associated protein 4 gene+49 A/G polymorphism and chronic infection with hepatitis B virus: A meta-analysis	Zhao, Mingfei	Zhejiang Univ	A356	Mainland	1
T131	Association between cytotoxic T-lymphocyte associated protein 4 gene+49 A/G polymorphism and chronic infection with hepatitis B virus: A meta-analysis	He, Jiliang	Zhejiang Univ	A356	Mainland	1
T132	Systematic Evaluation of Dose Accumulation Studies in Clinical Pharmacokinetics	Huang, Jihan	Shanghai Univ Chinese Med	A258	Mainland	3
T132	Systematic Evaluation of Dose Accumulation Studies in Clinical Pharmacokinetics	Li, Lujin	Shanghai Univ Chinese Med	A258	Mainland	3
T132	Systematic Evaluation of Dose Accumulation Studies in Clinical Pharmacokinetics	Li, Xianxing	Shanghai Univ Chinese Med	A258	Mainland	3
T132	Systematic Evaluation of Dose Accumulation Studies in Clinical Pharmacokinetics	Sheng, Yucheng	Shanghai Univ Chinese Med	A258	Mainland	3
T132	Systematic Evaluation of Dose Accumulation Studies in Clinical Pharmacokinetics	Xu, Ling	Shanghai Univ Chinese Med	A258	Mainland	3
T132	Systematic Evaluation of Dose Accumulation Studies in Clinical Pharmacokinetics	Zheng, Qingshan	Shanghai Univ Chinese Med	A258	Mainland	3
T133	Compound K, a final intestinal metabolite of ginsenosides, enhances insulin secretion in MIN6 pancreatic beta-cells by upregulation of GLUT2	Li, Wei	Jilin Agr Univ	A162	Mainland	8
T133	Compound K, a final intestinal metabolite of ginsenosides, enhances insulin secretion in MIN6 pancreatic beta-cells by upregulation of GLUT2	Du, HongWei	Jilin Univ	A161	Mainland	8
T133	Compound K, a final intestinal metabolite of ginsenosides, enhances insulin secretion in MIN6 pancreatic beta-cells by upregulation of GLUT2	Bi, XiaoJia	Jilin Univ	A161	Mainland	8
T133	Compound K, a final intestinal metabolite of ginsenosides, enhances insulin secretion in MIN6 pancreatic beta-cells by upregulation of GLUT2	Chen, Li	Jilin Univ	A161	Mainland	8
T133	Compound K, a final intestinal metabolite of ginsenosides, enhances insulin secretion in MIN6 pancreatic beta-cells by upregulation of GLUT2	Chen, WeiJia	Jilin Univ	A161	Mainland	8
T133	Compound K, a final intestinal metabolite of ginsenosides, enhances insulin secretion in MIN6 pancreatic beta-cells by upregulation of GLUT2	Cui, WanLi	Jilin Univ	A161	Mainland	8
T133	Compound K, a final intestinal metabolite of ginsenosides, enhances insulin secretion in MIN6 pancreatic beta-cells by upregulation of GLUT2	Gu, Jian	Jilin Univ	A161	Mainland	8
T133	Compound K, a final intestinal metabolite of ginsenosides, enhances insulin secretion in MIN6 pancreatic beta-cells by upregulation of GLUT2	Hu, YaLi	Jilin Univ	A161	Mainland	8
T133	Compound K, a final intestinal metabolite of ginsenosides, enhances insulin secretion in MIN6 pancreatic beta-cells by upregulation of GLUT2	Li, Jing	Jilin Univ	A161	Mainland	8
T133	Compound K, a final intestinal metabolite of ginsenosides, enhances insulin secretion in MIN6 pancreatic beta-cells by upregulation of GLUT2	Li, Wei	Jilin Univ	A161	Mainland	8
T133	Compound K, a final intestinal metabolite of ginsenosides, enhances insulin secretion in MIN6 pancreatic beta-cells by upregulation of GLUT2	Wei, ShengNan	Jilin Univ	A161	Mainland	8
T133	Compound K, a final intestinal metabolite of ginsenosides, enhances insulin secretion in MIN6 pancreatic beta-cells by upregulation of GLUT2	Xiao, Dong	Jilin Univ	A161	Mainland	8
T133	Compound K, a final intestinal metabolite of ginsenosides, enhances insulin secretion in MIN6 pancreatic beta-cells by upregulation of GLUT2	Zhang, Ming	Jilin Univ	A161	Mainland	8
T134	Protective effect of beta-casomorphin-7 on cardiomyopathy of streptozotocin-induced diabetic rats via inhibition of hyperglycemia and oxidative stress	Han, Dong-Ning	Nanjing Agr Univ	A212	Mainland	None
T134	Protective effect of beta-casomorphin-7 on cardiomyopathy of streptozotocin-induced diabetic rats via inhibition of hyperglycemia and oxidative stress	Zhang, Dong-Hui	Nanjing Agr Univ	A212	Mainland	None
T134	Protective effect of beta-casomorphin-7 on cardiomyopathy of streptozotocin-induced diabetic rats via inhibition of hyperglycemia and oxidative stress	Zhang, Yuan-Shu	Nanjing Agr Univ	A212	Mainland	None
T134	Protective effect of beta-casomorphin-7 on cardiomyopathy of streptozotocin-induced diabetic rats via inhibition of hyperglycemia and oxidative stress	Wang, Li-Ping	Nanjing Agr Univ	A212	Mainland	None
T135	C333H Ameliorated Insulin Resistance through Selectively Modulating Peroxisome Proliferator-Activated Receptor gamma in Brown Adipose Tissue of db/db Mice	Meng, Aimin	Chinese Acad Med Sci, Inst Biomed Engineering	A406	Mainland	6
T135	C333H Ameliorated Insulin Resistance through Selectively Modulating Peroxisome Proliferator-Activated Receptor gamma in Brown Adipose Tissue of db/db Mice	Zhang, Ning	Chinese Acad Med Sci, Inst Biomed Engineering	A406	Mainland	6
T135	C333H Ameliorated Insulin Resistance through Selectively Modulating Peroxisome Proliferator-Activated Receptor gamma in Brown Adipose Tissue of db/db Mice	Meng, Aimin	Chinese Acad Med Sci, Peking Union Med Coll Hosp	A403	Mainland	6
T135	C333H Ameliorated Insulin Resistance through Selectively Modulating Peroxisome Proliferator-Activated Receptor gamma in Brown Adipose Tissue of db/db Mice	Zhang, Ning	Chinese Acad Med Sci, Peking Union Med Coll Hosp	A403	Mainland	6
T135	C333H Ameliorated Insulin Resistance through Selectively Modulating Peroxisome Proliferator-Activated Receptor gamma in Brown Adipose Tissue of db/db Mice	Chen, Wei	Beijing Inst Pharmacol & Toxicol	A031	Mainland	6
T135	C333H Ameliorated Insulin Resistance through Selectively Modulating Peroxisome Proliferator-Activated Receptor gamma in Brown Adipose Tissue of db/db Mice	Li, Song	Beijing Inst Pharmacol & Toxicol	A031	Mainland	6
T135	C333H Ameliorated Insulin Resistance through Selectively Modulating Peroxisome Proliferator-Activated Receptor gamma in Brown Adipose Tissue of db/db Mice	Wang, Lili	Beijing Inst Pharmacol & Toxicol	A031	Mainland	6
T135	C333H Ameliorated Insulin Resistance through Selectively Modulating Peroxisome Proliferator-Activated Receptor gamma in Brown Adipose Tissue of db/db Mice	Xie, Xinni	Beijing Inst Pharmacol & Toxicol	A031	Mainland	6
T135	C333H Ameliorated Insulin Resistance through Selectively Modulating Peroxisome Proliferator-Activated Receptor gamma in Brown Adipose Tissue of db/db Mice	Zhou, Xiaolin	Beijing Inst Pharmacol & Toxicol	A031	Mainland	6
T135	C333H Ameliorated Insulin Resistance through Selectively Modulating Peroxisome Proliferator-Activated Receptor gamma in Brown Adipose Tissue of db/db Mice	Zhou, Xinbo	Beijing Inst Pharmacol & Toxicol	A031	Mainland	6
T136	Statins of high versus low cholesterol-lowering efficacy and the development of severe renal failure	Chung, Yu-Heng	Sijhih Cathay Gen Hosp	A121	Taiwan	2
T136	Statins of high versus low cholesterol-lowering efficacy and the development of severe renal failure	Lee, Yen-Chieh	Sijhih Cathay Gen Hosp	A121	Taiwan	2
T136	Statins of high versus low cholesterol-lowering efficacy and the development of severe renal failure	Lin, Min-Shung	Sijhih Cathay Gen Hosp	A121	Taiwan	2
T136	Statins of high versus low cholesterol-lowering efficacy and the development of severe renal failure	Chung, Yu-Heng	Sijhih Cathay Gen Hosp	A121	Taiwan	2
T136	Statins of high versus low cholesterol-lowering efficacy and the development of severe renal failure	Lee, Yen-Chieh	Sijhih Cathay Gen Hosp	A121	Taiwan	2
T136	Statins of high versus low cholesterol-lowering efficacy and the development of severe renal failure	Lin, Min-Shung	Sijhih Cathay Gen Hosp	A121	Taiwan	2
T136	Statins of high versus low cholesterol-lowering efficacy and the development of severe renal failure	Chang, Chia-Hsuin	Natl Taiwan Hosp	A114	Taiwan	2
T136	Statins of high versus low cholesterol-lowering efficacy and the development of severe renal failure	Lin, Jou-Wei	Natl Taiwan Hosp	A114	Taiwan	2
T136	Statins of high versus low cholesterol-lowering efficacy and the development of severe renal failure	Chang, Chia-Hsuin	Natl Taiwan Univ	A113	Taiwan	2
T136	Statins of high versus low cholesterol-lowering efficacy and the development of severe renal failure	Lai, Mei-Shu	Natl Taiwan Univ	A113	Taiwan	2
T136	Statins of high versus low cholesterol-lowering efficacy and the development of severe renal failure	Chang, Chia-Hsuin	Natl Taiwan Univ	A113	Taiwan	2
T136	Statins of high versus low cholesterol-lowering efficacy and the development of severe renal failure	Lin, Jou-Wei	Natl Taiwan Univ	A113	Taiwan	2
T137	Histamine-2 receptor antagonists and risk of lung cancer in diabetic patients - an exploratory analysis	Chang, Chia-Hsuin	Natl Taiwan Hosp	A114	Taiwan	2
T137	Histamine-2 receptor antagonists and risk of lung cancer in diabetic patients - an exploratory analysis	Hsu, Chia-Lin	Natl Taiwan Hosp	A114	Taiwan	2
T137	Histamine-2 receptor antagonists and risk of lung cancer in diabetic patients - an exploratory analysis	Lin, Jou-Wei	Natl Taiwan Hosp	A114	Taiwan	2
T137	Histamine-2 receptor antagonists and risk of lung cancer in diabetic patients - an exploratory analysis	Chang, Chia-Hsuin	Natl Taiwan Univ	A113	Taiwan	2
T137	Histamine-2 receptor antagonists and risk of lung cancer in diabetic patients - an exploratory analysis	Chuang, Lee-Ming	Natl Taiwan Univ	A113	Taiwan	2
T137	Histamine-2 receptor antagonists and risk of lung cancer in diabetic patients - an exploratory analysis	Hsu, Chia-Lin	Natl Taiwan Univ	A113	Taiwan	2
T137	Histamine-2 receptor antagonists and risk of lung cancer in diabetic patients - an exploratory analysis	Lin, Jou-Wei	Natl Taiwan Univ	A113	Taiwan	2
T137	Histamine-2 receptor antagonists and risk of lung cancer in diabetic patients - an exploratory analysis	Chang, Chia-Hsuin	Natl Taiwan Univ	A113	Taiwan	2
T137	Histamine-2 receptor antagonists and risk of lung cancer in diabetic patients - an exploratory analysis	Chuang, Lee-Ming	Natl Taiwan Univ	A113	Taiwan	2
T137	Histamine-2 receptor antagonists and risk of lung cancer in diabetic patients - an exploratory analysis	Lai, Mei-Shu	Natl Taiwan Univ	A113	Taiwan	2
T137	Histamine-2 receptor antagonists and risk of lung cancer in diabetic patients - an exploratory analysis	Wu, Li-Chiu	Natl Taiwan Univ	A113	Taiwan	2
T138	In vitro Anti-diabetic Activity and Chemical Characterization of an Apolar Fraction of Morus alba Leaf Water Extract	Hsieh, Tusty-Jiuan	Kaohsiung Med Univ	A083	Taiwan	2
T139	Treatment with hydrogen sulfide alleviates streptozotocin-induced diabetic retinopathy in rats	Wang, Jun	PLA Gen Hosp	A400	Mainland	7
T139	Treatment with hydrogen sulfide alleviates streptozotocin-induced diabetic retinopathy in rats	Guan, Juan	309th Hosp PLA	A394	Mainland	7
T139	Treatment with hydrogen sulfide alleviates streptozotocin-induced diabetic retinopathy in rats	Sheng, Yu	309th Hosp PLA	A394	Mainland	7
T139	Treatment with hydrogen sulfide alleviates streptozotocin-induced diabetic retinopathy in rats	Si, Yan-Fang	309th Hosp PLA	A394	Mainland	7
T139	Treatment with hydrogen sulfide alleviates streptozotocin-induced diabetic retinopathy in rats	Zhao, Juan	309th Hosp PLA	A394	Mainland	7
T139	Treatment with hydrogen sulfide alleviates streptozotocin-induced diabetic retinopathy in rats	Zhou, Li	309th Hosp PLA	A394	Mainland	7
T140	MicroRNA-21 with therapeutic potential in autoimmune diseases	Li, Jie-Hua	Anhui Med Univ	A005	Mainland	1
T140	MicroRNA-21 with therapeutic potential in autoimmune diseases	Pan, Hai-Feng	Anhui Med Univ	A005	Mainland	1
T140	MicroRNA-21 with therapeutic potential in autoimmune diseases	Xu, Wang-Dong	Anhui Med Univ	A005	Mainland	1
T140	MicroRNA-21 with therapeutic potential in autoimmune diseases	Ye, Dong-Qing	Anhui Med Univ	A005	Mainland	1
T141	Experimental diabetes treated with trigonelline: effect on cell and pancreatic oxidative parameters	Zeng, Shengya	Third Mil Med Univ	A393	Mainland	4
T141	Experimental diabetes treated with trigonelline: effect on cell and pancreatic oxidative parameters	Zhou, Jiyin	Third Mil Med Univ	A393	Mainland	4
T141	Experimental diabetes treated with trigonelline: effect on cell and pancreatic oxidative parameters	Zhou, Shiwen	Third Mil Med Univ	A393	Mainland	4
T142	Depressed calcium-handling proteins due to endoplasmic reticulum stress and apoptosis in the diabetic heart are attenuated by argirein	Cheng, Y. S.	China Pharmaceut Univ	A401	Mainland	1
T142	Depressed calcium-handling proteins due to endoplasmic reticulum stress and apoptosis in the diabetic heart are attenuated by argirein	Dai, D. Z.	China Pharmaceut Univ	A401	Mainland	1
T142	Depressed calcium-handling proteins due to endoplasmic reticulum stress and apoptosis in the diabetic heart are attenuated by argirein	Dai, Y.	China Pharmaceut Univ	A401	Mainland	1
T142	Depressed calcium-handling proteins due to endoplasmic reticulum stress and apoptosis in the diabetic heart are attenuated by argirein	Peng, H. J.	China Pharmaceut Univ	A401	Mainland	1
T142	Depressed calcium-handling proteins due to endoplasmic reticulum stress and apoptosis in the diabetic heart are attenuated by argirein	Shi, F. H.	China Pharmaceut Univ	A401	Mainland	1
T142	Depressed calcium-handling proteins due to endoplasmic reticulum stress and apoptosis in the diabetic heart are attenuated by argirein	Cong, X. D.	Zhejiang Chinese Med Univ	A362	Mainland	1
T143	Insulin Secretion and Interleukin-1 beta Dependent Mechanisms in Human Diabetes Remission After Metabolic Surgery	Lee, Shou-Dong	Cheng Hsin Gen Hosp	A363	Taiwan	10
T143	Insulin Secretion and Interleukin-1 beta Dependent Mechanisms in Human Diabetes Remission After Metabolic Surgery	Chen, Chih-Yen	Taipei Vet Gen Hosp	A271	Taiwan	10
T143	Insulin Secretion and Interleukin-1 beta Dependent Mechanisms in Human Diabetes Remission After Metabolic Surgery	Lee, Shou-Dong	Taipei Vet Gen Hosp	A271	Taiwan	10
T143	Insulin Secretion and Interleukin-1 beta Dependent Mechanisms in Human Diabetes Remission After Metabolic Surgery	Lee, Wei-Jei	Min Sheng Gen Hosp	A202	Taiwan	10
T143	Insulin Secretion and Interleukin-1 beta Dependent Mechanisms in Human Diabetes Remission After Metabolic Surgery	Chen, Shu-Chun	Min Sheng Gen Hosp	A202	Taiwan	10
T143	Insulin Secretion and Interleukin-1 beta Dependent Mechanisms in Human Diabetes Remission After Metabolic Surgery	Chong, Keong	Min Sheng Gen Hosp	A202	Taiwan	10
T143	Insulin Secretion and Interleukin-1 beta Dependent Mechanisms in Human Diabetes Remission After Metabolic Surgery	Chen, Chih-Yen	Natl Yang Ming Univ	A117	Taiwan	10
T143	Insulin Secretion and Interleukin-1 beta Dependent Mechanisms in Human Diabetes Remission After Metabolic Surgery	Lee, Shou-Dong	Natl Yang Ming Univ	A117	Taiwan	10
T144	Coronary Flow Velocity Reserve is Improved by PPAR- Agonist Fenofibrate in Patients with Hypertriglyceridemia	Feng, Xinheng	Peking Univ	A017	Mainland	4
T144	Coronary Flow Velocity Reserve is Improved by PPAR- Agonist Fenofibrate in Patients with Hypertriglyceridemia	Hao, Yanting	Peking Univ	A017	Mainland	4
T144	Coronary Flow Velocity Reserve is Improved by PPAR- Agonist Fenofibrate in Patients with Hypertriglyceridemia	He, Liyun	Peking Univ	A017	Mainland	4
T144	Coronary Flow Velocity Reserve is Improved by PPAR- Agonist Fenofibrate in Patients with Hypertriglyceridemia	Mao, Jieming	Peking Univ	A017	Mainland	4
T144	Coronary Flow Velocity Reserve is Improved by PPAR- Agonist Fenofibrate in Patients with Hypertriglyceridemia	Wang, Guang	Peking Univ	A017	Mainland	4
T144	Coronary Flow Velocity Reserve is Improved by PPAR- Agonist Fenofibrate in Patients with Hypertriglyceridemia	Yu, Jie	Peking Univ	A017	Mainland	4
T144	Coronary Flow Velocity Reserve is Improved by PPAR- Agonist Fenofibrate in Patients with Hypertriglyceridemia	Hong, Tianpei	Peking Univ	A017	Mainland	4
T144	Coronary Flow Velocity Reserve is Improved by PPAR- Agonist Fenofibrate in Patients with Hypertriglyceridemia	Liu, Jinbo	Peking Univ	A017	Mainland	4
T144	Coronary Flow Velocity Reserve is Improved by PPAR- Agonist Fenofibrate in Patients with Hypertriglyceridemia	Wang, Guang	Peking Univ	A017	Mainland	4
T144	Coronary Flow Velocity Reserve is Improved by PPAR- Agonist Fenofibrate in Patients with Hypertriglyceridemia	Feng, Xinheng	Peking Univ	A017	Mainland	4
T144	Coronary Flow Velocity Reserve is Improved by PPAR- Agonist Fenofibrate in Patients with Hypertriglyceridemia	Hao, Yanting	Peking Univ	A017	Mainland	4
T144	Coronary Flow Velocity Reserve is Improved by PPAR- Agonist Fenofibrate in Patients with Hypertriglyceridemia	He, Liyun	Peking Univ	A017	Mainland	4
T144	Coronary Flow Velocity Reserve is Improved by PPAR- Agonist Fenofibrate in Patients with Hypertriglyceridemia	Mao, Jieming	Peking Univ	A017	Mainland	4
T144	Coronary Flow Velocity Reserve is Improved by PPAR- Agonist Fenofibrate in Patients with Hypertriglyceridemia	Wang, Guang	Peking Univ	A017	Mainland	4
T144	Coronary Flow Velocity Reserve is Improved by PPAR- Agonist Fenofibrate in Patients with Hypertriglyceridemia	Yu, Jie	Peking Univ	A017	Mainland	4
T144	Coronary Flow Velocity Reserve is Improved by PPAR- Agonist Fenofibrate in Patients with Hypertriglyceridemia	Li, Fuwang	Peking Univ	A017	Mainland	4
T144	Coronary Flow Velocity Reserve is Improved by PPAR- Agonist Fenofibrate in Patients with Hypertriglyceridemia	Wang, Xian	Peking Univ	A017	Mainland	4
T145	Effect of Chronic Pretreatment of Angiotensin-Converting Receptor Blocker on No-Reflow Phenomenon in Patients with Acute Myocardial Infarction Undergoing Percutaneous Coronary Intervention	Cheng, He-Xiang	Fourth Mil Med Univ	A395	Mainland	11
T145	Effect of Chronic Pretreatment of Angiotensin-Converting Receptor Blocker on No-Reflow Phenomenon in Patients with Acute Myocardial Infarction Undergoing Percutaneous Coronary Intervention	Hu, Tao	Fourth Mil Med Univ	A395	Mainland	11
T145	Effect of Chronic Pretreatment of Angiotensin-Converting Receptor Blocker on No-Reflow Phenomenon in Patients with Acute Myocardial Infarction Undergoing Percutaneous Coronary Intervention	Li, Cheng-Xiang	Fourth Mil Med Univ	A395	Mainland	11
T145	Effect of Chronic Pretreatment of Angiotensin-Converting Receptor Blocker on No-Reflow Phenomenon in Patients with Acute Myocardial Infarction Undergoing Percutaneous Coronary Intervention	Luan, Rong-Hua	Fourth Mil Med Univ	A395	Mainland	11
T145	Effect of Chronic Pretreatment of Angiotensin-Converting Receptor Blocker on No-Reflow Phenomenon in Patients with Acute Myocardial Infarction Undergoing Percutaneous Coronary Intervention	Lv, An-Lin	Fourth Mil Med Univ	A395	Mainland	11
T145	Effect of Chronic Pretreatment of Angiotensin-Converting Receptor Blocker on No-Reflow Phenomenon in Patients with Acute Myocardial Infarction Undergoing Percutaneous Coronary Intervention	Tao, Ling	Fourth Mil Med Univ	A395	Mainland	11
T145	Effect of Chronic Pretreatment of Angiotensin-Converting Receptor Blocker on No-Reflow Phenomenon in Patients with Acute Myocardial Infarction Undergoing Percutaneous Coronary Intervention	Wang, Hai-Chang	Fourth Mil Med Univ	A395	Mainland	11
T145	Effect of Chronic Pretreatment of Angiotensin-Converting Receptor Blocker on No-Reflow Phenomenon in Patients with Acute Myocardial Infarction Undergoing Percutaneous Coronary Intervention	Wang, Ru-Tao	Fourth Mil Med Univ	A395	Mainland	11
T145	Effect of Chronic Pretreatment of Angiotensin-Converting Receptor Blocker on No-Reflow Phenomenon in Patients with Acute Myocardial Infarction Undergoing Percutaneous Coronary Intervention	Xia, Cheng-Hai	Fourth Mil Med Univ	A395	Mainland	11
T146	Ginsenoside Re reduces insulin resistance through activation of PPAR-gamma pathway and inhibition of TNF-alpha production	Gao, Yang	Xi An Jiao Tong Univ	A313	Mainland	3
T146	Ginsenoside Re reduces insulin resistance through activation of PPAR-gamma pathway and inhibition of TNF-alpha production	Jiang, Hui-min	Xi An Jiao Tong Univ	A313	Mainland	3
T146	Ginsenoside Re reduces insulin resistance through activation of PPAR-gamma pathway and inhibition of TNF-alpha production	Su, Ya-ping	Xi An Jiao Tong Univ	A313	Mainland	3
T146	Ginsenoside Re reduces insulin resistance through activation of PPAR-gamma pathway and inhibition of TNF-alpha production	Yang, Min-fei	Xi An Jiao Tong Univ	A313	Mainland	3
T146	Ginsenoside Re reduces insulin resistance through activation of PPAR-gamma pathway and inhibition of TNF-alpha production	Yang, Yin-jing	Xi An Jiao Tong Univ	A313	Mainland	3
T146	Ginsenoside Re reduces insulin resistance through activation of PPAR-gamma pathway and inhibition of TNF-alpha production	You, Xiao-juan	Xi An Jiao Tong Univ	A313	Mainland	3
T146	Ginsenoside Re reduces insulin resistance through activation of PPAR-gamma pathway and inhibition of TNF-alpha production	Zhang, Hai-long	Xi An Jiao Tong Univ	A313	Mainland	3
T147	Differential sensitivities of the vascular K-ATP channel to various PPAR activators	Jiang, Chun	Harbin Med Univ	A123	Mainland	4
T147	Differential sensitivities of the vascular K-ATP channel to various PPAR activators	Wang, Yingji	Harbin Med Univ	A123	Mainland	4
T147	Differential sensitivities of the vascular K-ATP channel to various PPAR activators	Yu, Lei	Harbin Med Univ	A123	Mainland	4
T147	Differential sensitivities of the vascular K-ATP channel to various PPAR activators	Zhu, Daling	Harbin Med Univ	A123	Mainland	4
T148	Immobilized magnetic beads based multi-target affinity selection coupled with high performance liquid chromatography-mass spectrometry for screening anti-diabetic compounds from a Chinese medicine "Tang-Zhi-Qing"	Chen, Zhui	Zhejiang Univ	A356	Mainland	1
T148	Immobilized magnetic beads based multi-target affinity selection coupled with high performance liquid chromatography-mass spectrometry for screening anti-diabetic compounds from a Chinese medicine "Tang-Zhi-Qing"	Cheng, Yiyu	Zhejiang Univ	A356	Mainland	1
T148	Immobilized magnetic beads based multi-target affinity selection coupled with high performance liquid chromatography-mass spectrometry for screening anti-diabetic compounds from a Chinese medicine "Tang-Zhi-Qing"	Tao, Yi	Zhejiang Univ	A356	Mainland	1
T148	Immobilized magnetic beads based multi-target affinity selection coupled with high performance liquid chromatography-mass spectrometry for screening anti-diabetic compounds from a Chinese medicine "Tang-Zhi-Qing"	Wang, Yi	Zhejiang Univ	A356	Mainland	1
T148	Immobilized magnetic beads based multi-target affinity selection coupled with high performance liquid chromatography-mass spectrometry for screening anti-diabetic compounds from a Chinese medicine "Tang-Zhi-Qing"	Zhang, Yufeng	Zhejiang Univ	A356	Mainland	1
T149	The genus Cynomorium in China: An ethnopharmacological and phytochemical review	Cui, Zhanhu	Guangxi Bot Garden Med Plants	A092	Mainland	4
T149	The genus Cynomorium in China: An ethnopharmacological and phytochemical review	Li, Minhui	Guangxi Bot Garden Med Plants	A092	Mainland	4
T149	The genus Cynomorium in China: An ethnopharmacological and phytochemical review	Miao, Jianhua	Guangxi Bot Garden Med Plants	A092	Mainland	4
T149	The genus Cynomorium in China: An ethnopharmacological and phytochemical review	Chai, Xingyun	Beijing Univ Chinese Med	A032	Mainland	4
T149	The genus Cynomorium in China: An ethnopharmacological and phytochemical review	Guo, Zhiqin	Beijing Univ Chinese Med	A032	Mainland	4
T149	The genus Cynomorium in China: An ethnopharmacological and phytochemical review	Cui, Zhanhu	Baotou Med Coll	A012	Mainland	4
T149	The genus Cynomorium in China: An ethnopharmacological and phytochemical review	Li, Minhui	Baotou Med Coll	A012	Mainland	4
T149	The genus Cynomorium in China: An ethnopharmacological and phytochemical review	Li, Qianquan	Baotou Med Coll	A012	Mainland	4
T149	The genus Cynomorium in China: An ethnopharmacological and phytochemical review	Wang, Zhenwang	Baotou Med Coll	A012	Mainland	4
T150	Chronopharmacokinetics of Puerarin in Diabetic Rats	Li, Q. H.	Heilongjiang Univ Chinese Med	A139	Mainland	None
T150	Chronopharmacokinetics of Puerarin in Diabetic Rats	Shi, D.	Heilongjiang Univ Chinese Med	A139	Mainland	None
T150	Chronopharmacokinetics of Puerarin in Diabetic Rats	Zhang, C. T.	Heilongjiang Univ Chinese Med	A139	Mainland	None
T150	Chronopharmacokinetics of Puerarin in Diabetic Rats	Zheng, C. Y.	Heilongjiang Univ Chinese Med	A139	Mainland	None
T150	Chronopharmacokinetics of Puerarin in Diabetic Rats	Zheng, Y.	Heilongjiang Univ Chinese Med	A139	Mainland	None
T151	Anti-diabetic effect of ramulus mori polysaccharides, isolated from Morus alba L., on STZ-diabetic mice through blocking inflammatory response and attenuating oxidative stress	Xu, Lingyuan	Youjiang Med Univ Nationalities	A351	Mainland	1
T151	Anti-diabetic effect of ramulus mori polysaccharides, isolated from Morus alba L., on STZ-diabetic mice through blocking inflammatory response and attenuating oxidative stress	Guo, Chao	Guangxi Med Univ	A093	Mainland	1
T151	Anti-diabetic effect of ramulus mori polysaccharides, isolated from Morus alba L., on STZ-diabetic mice through blocking inflammatory response and attenuating oxidative stress	Li, Rong	Guilin Med Univ	A099	Mainland	1
T151	Anti-diabetic effect of ramulus mori polysaccharides, isolated from Morus alba L., on STZ-diabetic mice through blocking inflammatory response and attenuating oxidative stress	He, Qiaoling	Guangxi Med Univ	A093	Mainland	1
T151	Anti-diabetic effect of ramulus mori polysaccharides, isolated from Morus alba L., on STZ-diabetic mice through blocking inflammatory response and attenuating oxidative stress	Liang, Tao	Guangxi Med Univ	A093	Mainland	1
T151	Anti-diabetic effect of ramulus mori polysaccharides, isolated from Morus alba L., on STZ-diabetic mice through blocking inflammatory response and attenuating oxidative stress	Zheng, Ni	Guangxi Med Univ	A093	Mainland	1
T152	Synthesis and hypoglycemic activity of esterified-derivatives of mangiferin	Huang Yan	Guangxi Inst Chinese Med & Pharmaceut Sci	A095	Mainland	1
T152	Synthesis and hypoglycemic activity of esterified-derivatives of mangiferin	Liu Bu-Ming	Guangxi Inst Chinese Med & Pharmaceut Sci	A095	Mainland	1
T152	Synthesis and hypoglycemic activity of esterified-derivatives of mangiferin	Lu Wen-Jie	Guangxi Inst Chinese Med & Pharmaceut Sci	A095	Mainland	1
T152	Synthesis and hypoglycemic activity of esterified-derivatives of mangiferin	Du Zheng-Cai	Guangxi Univ Chinese Med	A094	Mainland	1
T152	Synthesis and hypoglycemic activity of esterified-derivatives of mangiferin	Hu Wen-Ji	Guangxi Univ Chinese Med	A094	Mainland	1
T152	Synthesis and hypoglycemic activity of esterified-derivatives of mangiferin	Li Xue-Jian	Guangxi Univ Chinese Med	A094	Mainland	1
T152	Synthesis and hypoglycemic activity of esterified-derivatives of mangiferin	Deng Jia-Gang	Guangxi Med Univ	A093	Mainland	1
T152	Synthesis and hypoglycemic activity of esterified-derivatives of mangiferin	Li Xue-Jian	Guangxi Med Univ	A093	Mainland	1
T153	Recombination and functional studies of a dual-action peptide for diabetes	Zhu, Yuanchang	Shenzhen Zhongshan Inst Reprod Med & Genet	A261	Mainland	1
T153	Recombination and functional studies of a dual-action peptide for diabetes	Liu, Yu	Jinan Univ	A166	Mainland	1
T153	Recombination and functional studies of a dual-action peptide for diabetes	Zhong, Ming	Dawnlight Biotech Co	A088	Mainland	1
T153	Recombination and functional studies of a dual-action peptide for diabetes	Yan, Qiuping	Guangdong Univ Technol	A085	Mainland	1
T153	Recombination and functional studies of a dual-action peptide for diabetes	Zhao, Suqing	Guangdong Univ Technol	A085	Mainland	1
T153	Recombination and functional studies of a dual-action peptide for diabetes	Zheng, Jie	Guangdong Univ Technol	A085	Mainland	1
T154	Application and interpretation of current autophagy inhibitors and activators	Hu, Wei-dong	Soochow Univ	A270	Mainland	1
T154	Application and interpretation of current autophagy inhibitors and activators	Liu, Chun-feng	Soochow Univ	A270	Mainland	1
T154	Application and interpretation of current autophagy inhibitors and activators	Mao, Cheng-jie	Soochow Univ	A270	Mainland	1
T154	Application and interpretation of current autophagy inhibitors and activators	Xiong, Kang-ping	Soochow Univ	A270	Mainland	1
T154	Application and interpretation of current autophagy inhibitors and activators	Yang, Ya-ping	Soochow Univ	A270	Mainland	1
T154	Application and interpretation of current autophagy inhibitors and activators	Zheng, Hui-fen	Soochow Univ	A270	Mainland	1
T154	Application and interpretation of current autophagy inhibitors and activators	Hu, Li-fang	Soochow Univ	A270	Mainland	1
T154	Application and interpretation of current autophagy inhibitors and activators	Liu, Chun-feng	Soochow Univ	A270	Mainland	1
T154	Application and interpretation of current autophagy inhibitors and activators	Wang, Fen	Soochow Univ	A270	Mainland	1
T154	Application and interpretation of current autophagy inhibitors and activators	Yang, Ya-ping	Soochow Univ	A270	Mainland	1
T155	Targeting Potassium Channels Kv1.3 and K(Ca)3.1: Routes to Selective Immunomodulators in Autoimmune Disorder Treatment?	Wang, Jun	Wuhan Univ Sci & Technol	A308	Mainland	5
T155	Targeting Potassium Channels Kv1.3 and K(Ca)3.1: Routes to Selective Immunomodulators in Autoimmune Disorder Treatment?	Wang, Jun	Huazhong Univ Sci & Technol	A157	Mainland	5
T155	Targeting Potassium Channels Kv1.3 and K(Ca)3.1: Routes to Selective Immunomodulators in Autoimmune Disorder Treatment?	Xiang, Ming	Huazhong Univ Sci & Technol	A157	Mainland	5
T156	Cardioankle Vascular Index Evaluations Revealed That Cotreatment of ARB Antihypertension Medication With Traditional Chinese Medicine Improved Arterial Functionality	Endler, Alexander M.	Tongji Univ	A291	Mainland	3
T156	Cardioankle Vascular Index Evaluations Revealed That Cotreatment of ARB Antihypertension Medication With Traditional Chinese Medicine Improved Arterial Functionality	Ma, Jie	Shanghai Univ Chinese Med	A258	Mainland	3
T156	Cardioankle Vascular Index Evaluations Revealed That Cotreatment of ARB Antihypertension Medication With Traditional Chinese Medicine Improved Arterial Functionality	Yao, Min J.	Shanghai Univ Chinese Med	A258	Mainland	3
T156	Cardioankle Vascular Index Evaluations Revealed That Cotreatment of ARB Antihypertension Medication With Traditional Chinese Medicine Improved Arterial Functionality	Chen, Ting	Shanghai Univ Chinese Med	A258	Mainland	3
T156	Cardioankle Vascular Index Evaluations Revealed That Cotreatment of ARB Antihypertension Medication With Traditional Chinese Medicine Improved Arterial Functionality	Huang, Hua M.	Shanghai Univ Chinese Med	A258	Mainland	3
T156	Cardioankle Vascular Index Evaluations Revealed That Cotreatment of ARB Antihypertension Medication With Traditional Chinese Medicine Improved Arterial Functionality	Jia, Jun M.	Shanghai Univ Chinese Med	A258	Mainland	3
T156	Cardioankle Vascular Index Evaluations Revealed That Cotreatment of ARB Antihypertension Medication With Traditional Chinese Medicine Improved Arterial Functionality	Lv, Hua	Shanghai Univ Chinese Med	A258	Mainland	3
T156	Cardioankle Vascular Index Evaluations Revealed That Cotreatment of ARB Antihypertension Medication With Traditional Chinese Medicine Improved Arterial Functionality	Ruan, Fen X.	Shanghai Univ Chinese Med	A258	Mainland	3
T156	Cardioankle Vascular Index Evaluations Revealed That Cotreatment of ARB Antihypertension Medication With Traditional Chinese Medicine Improved Arterial Functionality	Xu, Yan	Shanghai Univ Chinese Med	A258	Mainland	3
T156	Cardioankle Vascular Index Evaluations Revealed That Cotreatment of ARB Antihypertension Medication With Traditional Chinese Medicine Improved Arterial Functionality	Yan, Hua	Shanghai Univ Chinese Med	A258	Mainland	3
T156	Cardioankle Vascular Index Evaluations Revealed That Cotreatment of ARB Antihypertension Medication With Traditional Chinese Medicine Improved Arterial Functionality	Yao, Zeng C.	Shanghai Univ Chinese Med	A258	Mainland	3
T156	Cardioankle Vascular Index Evaluations Revealed That Cotreatment of ARB Antihypertension Medication With Traditional Chinese Medicine Improved Arterial Functionality	Zheng, Jing	Shanghai Univ Chinese Med	A258	Mainland	3
T157	Quercetin But Not Quercitrin Ameliorates Tumor Necrosis Factor-Alpha-Induced Insulin Resistance in C2C12 Skeletal Muscle Cells	Bao, Lei	Peking Univ	A017	Mainland	4
T157	Quercetin But Not Quercitrin Ameliorates Tumor Necrosis Factor-Alpha-Induced Insulin Resistance in C2C12 Skeletal Muscle Cells	Cai, Xiaxia	Peking Univ	A017	Mainland	4
T157	Quercetin But Not Quercitrin Ameliorates Tumor Necrosis Factor-Alpha-Induced Insulin Resistance in C2C12 Skeletal Muscle Cells	Dai, Xiaoqian	Peking Univ	A017	Mainland	4
T157	Quercetin But Not Quercitrin Ameliorates Tumor Necrosis Factor-Alpha-Induced Insulin Resistance in C2C12 Skeletal Muscle Cells	Ding, Ye	Peking Univ	A017	Mainland	4
T157	Quercetin But Not Quercitrin Ameliorates Tumor Necrosis Factor-Alpha-Induced Insulin Resistance in C2C12 Skeletal Muscle Cells	Li, Yong	Peking Univ	A017	Mainland	4
T157	Quercetin But Not Quercitrin Ameliorates Tumor Necrosis Factor-Alpha-Induced Insulin Resistance in C2C12 Skeletal Muscle Cells	Zhang, Zhaofeng	Peking Univ	A017	Mainland	4
T158	Synthesis of Diosgenin-Ibuprofen Derivatives and Their Activities against Insulin-Dependent Diabetes Mellitus	Du, Dan	Sichuan Univ	A268	Mainland	9
T158	Synthesis of Diosgenin-Ibuprofen Derivatives and Their Activities against Insulin-Dependent Diabetes Mellitus	Guo, Xiurong	Sichuan Univ	A268	Mainland	9
T158	Synthesis of Diosgenin-Ibuprofen Derivatives and Their Activities against Insulin-Dependent Diabetes Mellitus	He, Shiliang	Sichuan Univ	A268	Mainland	9
T158	Synthesis of Diosgenin-Ibuprofen Derivatives and Their Activities against Insulin-Dependent Diabetes Mellitus	He, Yang	Sichuan Univ	A268	Mainland	9
T158	Synthesis of Diosgenin-Ibuprofen Derivatives and Their Activities against Insulin-Dependent Diabetes Mellitus	Huang, Baozhan	Sichuan Univ	A268	Mainland	9
T158	Synthesis of Diosgenin-Ibuprofen Derivatives and Their Activities against Insulin-Dependent Diabetes Mellitus	Huang, Wen	Sichuan Univ	A268	Mainland	9
T158	Synthesis of Diosgenin-Ibuprofen Derivatives and Their Activities against Insulin-Dependent Diabetes Mellitus	Wang, Yanyan	Sichuan Univ	A268	Mainland	9
T158	Synthesis of Diosgenin-Ibuprofen Derivatives and Their Activities against Insulin-Dependent Diabetes Mellitus	Xin, Guang	Sichuan Univ	A268	Mainland	9
T158	Synthesis of Diosgenin-Ibuprofen Derivatives and Their Activities against Insulin-Dependent Diabetes Mellitus	Xing, Zhihua	Sichuan Univ	A268	Mainland	9
T158	Synthesis of Diosgenin-Ibuprofen Derivatives and Their Activities against Insulin-Dependent Diabetes Mellitus	Zhang, Rui	Sichuan Univ	A268	Mainland	9
T158	Synthesis of Diosgenin-Ibuprofen Derivatives and Their Activities against Insulin-Dependent Diabetes Mellitus	Chen, Qianming	Sichuan Univ	A268	Mainland	9
T158	Synthesis of Diosgenin-Ibuprofen Derivatives and Their Activities against Insulin-Dependent Diabetes Mellitus	Zhao, Hang	Sichuan Univ	A268	Mainland	9
T159	Antidiabetic potential of phycocyanin: Effects on KKAy mice	Cheng, Xiaodong	China Pharmaceut Univ	A401	Mainland	1
T159	Antidiabetic potential of phycocyanin: Effects on KKAy mice	Lin, Lin	China Pharmaceut Univ	A401	Mainland	1
T159	Antidiabetic potential of phycocyanin: Effects on KKAy mice	Ou, Yu	China Pharmaceut Univ	A401	Mainland	1
T159	Antidiabetic potential of phycocyanin: Effects on KKAy mice	Pan, Qin	China Pharmaceut Univ	A401	Mainland	1
T159	Antidiabetic potential of phycocyanin: Effects on KKAy mice	Yang, Xuegan	China Pharmaceut Univ	A401	Mainland	1
T160	The Disturbance of Hippocampal CaMKII/PKA/PKC Phosphorylation in Early Experimental Diabetes Mellitus	Xiang, Ying-Chun	Zhejiang Hosp	A361	Mainland	1
T160	The Disturbance of Hippocampal CaMKII/PKA/PKC Phosphorylation in Early Experimental Diabetes Mellitus	Ye, Wei-Feng	Zhejiang Univ	A356	Mainland	1
T160	The Disturbance of Hippocampal CaMKII/PKA/PKC Phosphorylation in Early Experimental Diabetes Mellitus	Liu, Zhi-Rong	Zhejiang Univ	A356	Mainland	1
T160	The Disturbance of Hippocampal CaMKII/PKA/PKC Phosphorylation in Early Experimental Diabetes Mellitus	Lu, Ying-Mei	Zhejiang Univ	A356	Mainland	1
T160	The Disturbance of Hippocampal CaMKII/PKA/PKC Phosphorylation in Early Experimental Diabetes Mellitus	Ahmed, Muhammad M.	Zhejiang Univ	A356	Mainland	1
T160	The Disturbance of Hippocampal CaMKII/PKA/PKC Phosphorylation in Early Experimental Diabetes Mellitus	Han, Feng	Zhejiang Univ	A356	Mainland	1
T160	The Disturbance of Hippocampal CaMKII/PKA/PKC Phosphorylation in Early Experimental Diabetes Mellitus	Huang, Ji-Yun	Zhejiang Univ	A356	Mainland	1
T160	The Disturbance of Hippocampal CaMKII/PKA/PKC Phosphorylation in Early Experimental Diabetes Mellitus	Liao, Mei-Hua	Zhejiang Univ	A356	Mainland	1
T160	The Disturbance of Hippocampal CaMKII/PKA/PKC Phosphorylation in Early Experimental Diabetes Mellitus	Tao, Rong-Rong	Zhejiang Univ	A356	Mainland	1
T160	The Disturbance of Hippocampal CaMKII/PKA/PKC Phosphorylation in Early Experimental Diabetes Mellitus	Tian, Yun	Zhejiang Univ	A356	Mainland	1
T160	The Disturbance of Hippocampal CaMKII/PKA/PKC Phosphorylation in Early Experimental Diabetes Mellitus	Xiang, Ying-Chun	Zhejiang Univ	A356	Mainland	1
T160	The Disturbance of Hippocampal CaMKII/PKA/PKC Phosphorylation in Early Experimental Diabetes Mellitus	Ye, Wei-Feng	Zhejiang Univ	A356	Mainland	1
T160	The Disturbance of Hippocampal CaMKII/PKA/PKC Phosphorylation in Early Experimental Diabetes Mellitus	Zhang, Gen-Sheng	Zhejiang Univ	A356	Mainland	1
T161	Antihyperlipidaemic and antioxidant effect of the total flavonoids in Selaginella tamariscina (Beauv.) Spring in diabetic mice	Feng, Wei-sheng	Henan Univ Tradit Chinese Med	A137	Mainland	None
T161	Antihyperlipidaemic and antioxidant effect of the total flavonoids in Selaginella tamariscina (Beauv.) Spring in diabetic mice	Gao, Ai-she	Henan Univ Tradit Chinese Med	A137	Mainland	None
T161	Antihyperlipidaemic and antioxidant effect of the total flavonoids in Selaginella tamariscina (Beauv.) Spring in diabetic mice	Hou, Qing-wei	Henan Univ Tradit Chinese Med	A137	Mainland	None
T161	Antihyperlipidaemic and antioxidant effect of the total flavonoids in Selaginella tamariscina (Beauv.) Spring in diabetic mice	Ke, Ying-ying	Henan Univ Tradit Chinese Med	A137	Mainland	None
T161	Antihyperlipidaemic and antioxidant effect of the total flavonoids in Selaginella tamariscina (Beauv.) Spring in diabetic mice	Liu, Zhao-yan	Henan Univ Tradit Chinese Med	A137	Mainland	None
T161	Antihyperlipidaemic and antioxidant effect of the total flavonoids in Selaginella tamariscina (Beauv.) Spring in diabetic mice	Su, Cheng-fu	Henan Univ Tradit Chinese Med	A137	Mainland	None
T161	Antihyperlipidaemic and antioxidant effect of the total flavonoids in Selaginella tamariscina (Beauv.) Spring in diabetic mice	Wang, Wei-wei	Henan Univ Tradit Chinese Med	A137	Mainland	None
T161	Antihyperlipidaemic and antioxidant effect of the total flavonoids in Selaginella tamariscina (Beauv.) Spring in diabetic mice	Wu, Yong-yong	Henan Univ Tradit Chinese Med	A137	Mainland	None
T161	Antihyperlipidaemic and antioxidant effect of the total flavonoids in Selaginella tamariscina (Beauv.) Spring in diabetic mice	Zhang, Li	Henan Univ Tradit Chinese Med	A137	Mainland	None
T161	Antihyperlipidaemic and antioxidant effect of the total flavonoids in Selaginella tamariscina (Beauv.) Spring in diabetic mice	Zheng, Xiao-ke	Henan Univ Tradit Chinese Med	A137	Mainland	None
T162	Low BDNF is associated with cognitive deficits in patients with type 2 diabetes	Zhou, Dong Hao	Linyi Peoples Hosp	A193	Mainland	6
T162	Low BDNF is associated with cognitive deficits in patients with type 2 diabetes	Fang, Hui	Hebei Med Univ	A134	Mainland	6
T162	Low BDNF is associated with cognitive deficits in patients with type 2 diabetes	Liu, Xing Yu	Hebei Med Univ	A134	Mainland	6
T162	Low BDNF is associated with cognitive deficits in patients with type 2 diabetes	Fang, Hui	Hebei Med Univ	A134	Mainland	6
T162	Low BDNF is associated with cognitive deficits in patients with type 2 diabetes	Tian, Luo Bing	Hebei Med Univ	A134	Mainland	6
T162	Low BDNF is associated with cognitive deficits in patients with type 2 diabetes	Zhang, Jia	Hebei Med Univ	A134	Mainland	6
T162	Low BDNF is associated with cognitive deficits in patients with type 2 diabetes	Zhen, Yan Feng	Hebei Med Univ	A134	Mainland	6
T162	Low BDNF is associated with cognitive deficits in patients with type 2 diabetes	Zhang, Xiang Yang	Peking Univ	A017	Mainland	4
T163	Development of a C-Terminal Site-Specific PEGylated Analog of GLP-1 with Improved Anti-Diabetic Effects in Diabetic Mice	Gao, Mingming	China Pharmaceut Univ	A401	Mainland	1
T163	Development of a C-Terminal Site-Specific PEGylated Analog of GLP-1 with Improved Anti-Diabetic Effects in Diabetic Mice	Gao, Xiangdong	China Pharmaceut Univ	A401	Mainland	1
T163	Development of a C-Terminal Site-Specific PEGylated Analog of GLP-1 with Improved Anti-Diabetic Effects in Diabetic Mice	Tong, Yue	China Pharmaceut Univ	A401	Mainland	1
T163	Development of a C-Terminal Site-Specific PEGylated Analog of GLP-1 with Improved Anti-Diabetic Effects in Diabetic Mice	Yao, Wenbing	China Pharmaceut Univ	A401	Mainland	1
T164	Investigation on modulation of human P-gp by multiple doses of Radix Astragali extract granules using fexofenadine as a phenotyping probe	Ruan, Zourong	Zhejiang Univ	A356	Mainland	1
T164	Investigation on modulation of human P-gp by multiple doses of Radix Astragali extract granules using fexofenadine as a phenotyping probe	Ye, Zhen	Zhejiang Univ	A356	Mainland	1
T164	Investigation on modulation of human P-gp by multiple doses of Radix Astragali extract granules using fexofenadine as a phenotyping probe	Zhou, Quan	Zhejiang Univ	A356	Mainland	1
T164	Investigation on modulation of human P-gp by multiple doses of Radix Astragali extract granules using fexofenadine as a phenotyping probe	Zeng, Su	Zhejiang Univ	A356	Mainland	1
T165	Metallothionein 1A polymorphisms may influence urine uric acid and N-acetyl-beta-D-glucosaminidase (NAG) excretion in chronic lead-exposed workers	Tsai, Chih-Hung	Tsinghua Univ	A230	Mainland	2
T165	Metallothionein 1A polymorphisms may influence urine uric acid and N-acetyl-beta-D-glucosaminidase (NAG) excretion in chronic lead-exposed workers	Chuang, Hung-Yi	Kaohsiung Med Univ	A083	Taiwan	2
T165	Metallothionein 1A polymorphisms may influence urine uric acid and N-acetyl-beta-D-glucosaminidase (NAG) excretion in chronic lead-exposed workers	Chiu, Yu-Wen	Kaohsiung Med Univ	A083	Taiwan	2
T165	Metallothionein 1A polymorphisms may influence urine uric acid and N-acetyl-beta-D-glucosaminidase (NAG) excretion in chronic lead-exposed workers	Yang, Chen-Cheng	Kaohsiung Med Univ	A083	Taiwan	2
T165	Metallothionein 1A polymorphisms may influence urine uric acid and N-acetyl-beta-D-glucosaminidase (NAG) excretion in chronic lead-exposed workers	Chen, Hsin-I	Kaohsiung Med Univ	A083	Taiwan	2
T165	Metallothionein 1A polymorphisms may influence urine uric acid and N-acetyl-beta-D-glucosaminidase (NAG) excretion in chronic lead-exposed workers	Chuang, Hung-Yi	Kaohsiung Med Univ	A083	Taiwan	2
T166	Increasing age associated with elevated cardio-ankle vascular index scores in patients with type 2 diabetes mellitus	Liu, Wen	PLA Beijing Mil Gen Hosp	A390	Mainland	7
T166	Increasing age associated with elevated cardio-ankle vascular index scores in patients with type 2 diabetes mellitus	Wang, Xiaobing	PLA Beijing Mil Gen Hosp	A390	Mainland	7
T166	Increasing age associated with elevated cardio-ankle vascular index scores in patients with type 2 diabetes mellitus	Wu, Xiao	PLA Beijing Mil Gen Hosp	A390	Mainland	7
T166	Increasing age associated with elevated cardio-ankle vascular index scores in patients with type 2 diabetes mellitus	Zhang, Ling	PLA Beijing Mil Gen Hosp	A390	Mainland	7
T166	Increasing age associated with elevated cardio-ankle vascular index scores in patients with type 2 diabetes mellitus	Zhang, Wei	PLA Beijing Mil Gen Hosp	A390	Mainland	7
T166	Increasing age associated with elevated cardio-ankle vascular index scores in patients with type 2 diabetes mellitus	Sun, Zhu	PLA Beijing Mil Gen Hosp	A390	Mainland	7
T166	Increasing age associated with elevated cardio-ankle vascular index scores in patients with type 2 diabetes mellitus	Tian, Guoxiang	PLA Beijing Mil Gen Hosp	A390	Mainland	7
T166	Increasing age associated with elevated cardio-ankle vascular index scores in patients with type 2 diabetes mellitus	Wei, Wanlin	PLA Beijing Mil Gen Hosp	A390	Mainland	7
T166	Increasing age associated with elevated cardio-ankle vascular index scores in patients with type 2 diabetes mellitus	You, Hongshuai	PLA Beijing Mil Gen Hosp	A390	Mainland	7
T166	Increasing age associated with elevated cardio-ankle vascular index scores in patients with type 2 diabetes mellitus	Liu, Wen	PLA Beijing Mil Gen Hosp	A390	Mainland	7
T167	The vascular protective properties of kinsenoside isolated from Anoectochilus roxburghii under high glucose condition	Li, Ya	Lanzhou Univ	A184	Mainland	12
T167	The vascular protective properties of kinsenoside isolated from Anoectochilus roxburghii under high glucose condition	Liu, Zhen-Ling	Lanzhou Univ	A184	Mainland	12
T167	The vascular protective properties of kinsenoside isolated from Anoectochilus roxburghii under high glucose condition	Zhang, Jian-Gang	Lanzhou Univ	A184	Mainland	12
T167	The vascular protective properties of kinsenoside isolated from Anoectochilus roxburghii under high glucose condition	Liu, Qing	Huaqiao Univ	A155	Mainland	12
T167	The vascular protective properties of kinsenoside isolated from Anoectochilus roxburghii under high glucose condition	Xiao, Bing	Huaqiao Univ	A155	Mainland	12
T167	The vascular protective properties of kinsenoside isolated from Anoectochilus roxburghii under high glucose condition	Zhou, Juan	Huaqiao Univ	A155	Mainland	12
T168	Gene Expression and Microarray Investigation of Dendrobium Mixture as Progressive Therapy for the Treatment of Type 2 Diabetes Mellitus	Cong, Yi-Bo	Fujian Univ Tradit Chinese Med	A075	Mainland	5
T168	Gene Expression and Microarray Investigation of Dendrobium Mixture as Progressive Therapy for the Treatment of Type 2 Diabetes Mellitus	Liu, Yun	Fujian Univ Tradit Chinese Med	A075	Mainland	5
T168	Gene Expression and Microarray Investigation of Dendrobium Mixture as Progressive Therapy for the Treatment of Type 2 Diabetes Mellitus	Shi, Hong	Fujian Univ Tradit Chinese Med	A075	Mainland	5
T168	Gene Expression and Microarray Investigation of Dendrobium Mixture as Progressive Therapy for the Treatment of Type 2 Diabetes Mellitus	Xu, Qian	Fujian Univ Tradit Chinese Med	A075	Mainland	5
T168	Gene Expression and Microarray Investigation of Dendrobium Mixture as Progressive Therapy for the Treatment of Type 2 Diabetes Mellitus	Zhang, Jie-Ping	Fujian Univ Tradit Chinese Med	A075	Mainland	5
T168	Gene Expression and Microarray Investigation of Dendrobium Mixture as Progressive Therapy for the Treatment of Type 2 Diabetes Mellitus	Zheng, Yuan-Yan	Fujian Univ Tradit Chinese Med	A075	Mainland	5
T168	Gene Expression and Microarray Investigation of Dendrobium Mixture as Progressive Therapy for the Treatment of Type 2 Diabetes Mellitus	Cui, Yi	Fujian Med Univ	A074	Mainland	5
T169	Impact of Monthly Prescription Cap on Medication Persistence Among Patients with Hypertension, Hyperlipidemia, or Diabetes	Wang, Chi-Chuan	Natl Taiwan Univ	A113	Taiwan	2
T170	Extract of Clinopodium chinense Inhibits High Glucose-Induced Apoptosis in Human Umbilical Vein Endothelial Cells	Chen, Kai	China Pharmaceut Univ	A401	Mainland	1
T170	Extract of Clinopodium chinense Inhibits High Glucose-Induced Apoptosis in Human Umbilical Vein Endothelial Cells	Liang, Jingyu	China Pharmaceut Univ	A401	Mainland	1
T170	Extract of Clinopodium chinense Inhibits High Glucose-Induced Apoptosis in Human Umbilical Vein Endothelial Cells	Li, Juan	China Pharmaceut Univ	A401	Mainland	1
T170	Extract of Clinopodium chinense Inhibits High Glucose-Induced Apoptosis in Human Umbilical Vein Endothelial Cells	Ma, Shiping	China Pharmaceut Univ	A401	Mainland	1
T170	Extract of Clinopodium chinense Inhibits High Glucose-Induced Apoptosis in Human Umbilical Vein Endothelial Cells	Wu, Feihua	China Pharmaceut Univ	A401	Mainland	1
T171	Pioglitazone ameliorates memory deficits in streptozotocin-induced diabetic mice by reducing brain beta-amyloid through PPAR gamma activation	Hong, Hao	China Pharmaceut Univ	A401	Mainland	1
T171	Pioglitazone ameliorates memory deficits in streptozotocin-induced diabetic mice by reducing brain beta-amyloid through PPAR gamma activation	Hu, Mei	China Pharmaceut Univ	A401	Mainland	1
T171	Pioglitazone ameliorates memory deficits in streptozotocin-induced diabetic mice by reducing brain beta-amyloid through PPAR gamma activation	Hu, Meng	China Pharmaceut Univ	A401	Mainland	1
T171	Pioglitazone ameliorates memory deficits in streptozotocin-induced diabetic mice by reducing brain beta-amyloid through PPAR gamma activation	Jiang, Li-ying	China Pharmaceut Univ	A401	Mainland	1
T171	Pioglitazone ameliorates memory deficits in streptozotocin-induced diabetic mice by reducing brain beta-amyloid through PPAR gamma activation	Li, Yong-qi	China Pharmaceut Univ	A401	Mainland	1
T171	Pioglitazone ameliorates memory deficits in streptozotocin-induced diabetic mice by reducing brain beta-amyloid through PPAR gamma activation	Long, Yan	China Pharmaceut Univ	A401	Mainland	1
T171	Pioglitazone ameliorates memory deficits in streptozotocin-induced diabetic mice by reducing brain beta-amyloid through PPAR gamma activation	Wang, Chao	China Pharmaceut Univ	A401	Mainland	1
T171	Pioglitazone ameliorates memory deficits in streptozotocin-induced diabetic mice by reducing brain beta-amyloid through PPAR gamma activation	Yan, Tian-hua	China Pharmaceut Univ	A401	Mainland	1
T171	Pioglitazone ameliorates memory deficits in streptozotocin-induced diabetic mice by reducing brain beta-amyloid through PPAR gamma activation	Hu, Wei	Anhui Med Univ	A005	Mainland	1
T171	Pioglitazone ameliorates memory deficits in streptozotocin-induced diabetic mice by reducing brain beta-amyloid through PPAR gamma activation	Liu, Li-ping	Anhui Med Univ	A005	Mainland	1
T171	Pioglitazone ameliorates memory deficits in streptozotocin-induced diabetic mice by reducing brain beta-amyloid through PPAR gamma activation	Wang, Jiang-qing	Anhui Med Univ	A005	Mainland	1
T171	Pioglitazone ameliorates memory deficits in streptozotocin-induced diabetic mice by reducing brain beta-amyloid through PPAR gamma activation	Zhang, Qian	Anhui Med Univ	A005	Mainland	1
T172	Synthesis and Biological Evaluation of Xanthine Derivatives on Dipeptidyl Peptidase 4	Cai, Zhengyan	Shanghai Inst Pharmaceut Ind	A256	Mainland	3
T172	Synthesis and Biological Evaluation of Xanthine Derivatives on Dipeptidyl Peptidase 4	Lin, Kuaile	Shanghai Inst Pharmaceut Ind	A256	Mainland	3
T172	Synthesis and Biological Evaluation of Xanthine Derivatives on Dipeptidyl Peptidase 4	Wang, Fei	Shanghai Inst Pharmaceut Ind	A256	Mainland	3
T172	Synthesis and Biological Evaluation of Xanthine Derivatives on Dipeptidyl Peptidase 4	Zhang, Wei	Shanghai Inst Pharmaceut Ind	A256	Mainland	3
T172	Synthesis and Biological Evaluation of Xanthine Derivatives on Dipeptidyl Peptidase 4	Zhou, Weicheng	Shanghai Inst Pharmaceut Ind	A256	Mainland	3
T173	Design and Synthesis of (R)-1-Arylsulfonylpiperidine-2-carboxamides as 11 beta-Hydroxysteroid Dehydrogenase Type 1 Inhibitors	Liu, Lin	Chinese Acad Sci, Shanghai Inst Mat Med	A383	Mainland	3
T173	Design and Synthesis of (R)-1-Arylsulfonylpiperidine-2-carboxamides as 11 beta-Hydroxysteroid Dehydrogenase Type 1 Inhibitors	Shen, Jingkang	Chinese Acad Sci, Shanghai Inst Mat Med	A383	Mainland	3
T173	Design and Synthesis of (R)-1-Arylsulfonylpiperidine-2-carboxamides as 11 beta-Hydroxysteroid Dehydrogenase Type 1 Inhibitors	Xia, Guangxin	Chinese Acad Sci, Shanghai Inst Mat Med	A383	Mainland	3
T173	Design and Synthesis of (R)-1-Arylsulfonylpiperidine-2-carboxamides as 11 beta-Hydroxysteroid Dehydrogenase Type 1 Inhibitors	Xiong, Bing	Chinese Acad Sci, Shanghai Inst Mat Med	A383	Mainland	3
T173	Design and Synthesis of (R)-1-Arylsulfonylpiperidine-2-carboxamides as 11 beta-Hydroxysteroid Dehydrogenase Type 1 Inhibitors	Chen, Qian	Shanghai Inst Pharmaceut Ind	A256	Mainland	3
T173	Design and Synthesis of (R)-1-Arylsulfonylpiperidine-2-carboxamides as 11 beta-Hydroxysteroid Dehydrogenase Type 1 Inhibitors	Li, Ping	Shanghai Inst Pharmaceut Ind	A256	Mainland	3
T173	Design and Synthesis of (R)-1-Arylsulfonylpiperidine-2-carboxamides as 11 beta-Hydroxysteroid Dehydrogenase Type 1 Inhibitors	Liu, Haiyan	Shanghai Inst Pharmaceut Ind	A256	Mainland	3
T173	Design and Synthesis of (R)-1-Arylsulfonylpiperidine-2-carboxamides as 11 beta-Hydroxysteroid Dehydrogenase Type 1 Inhibitors	Liu, Lin	Shanghai Inst Pharmaceut Ind	A256	Mainland	3
T173	Design and Synthesis of (R)-1-Arylsulfonylpiperidine-2-carboxamides as 11 beta-Hydroxysteroid Dehydrogenase Type 1 Inhibitors	Liu, Xuejun	Shanghai Inst Pharmaceut Ind	A256	Mainland	3
T173	Design and Synthesis of (R)-1-Arylsulfonylpiperidine-2-carboxamides as 11 beta-Hydroxysteroid Dehydrogenase Type 1 Inhibitors	Ma, Chen	Shanghai Inst Pharmaceut Ind	A256	Mainland	3
T173	Design and Synthesis of (R)-1-Arylsulfonylpiperidine-2-carboxamides as 11 beta-Hydroxysteroid Dehydrogenase Type 1 Inhibitors	Shen, Jingkang	Shanghai Inst Pharmaceut Ind	A256	Mainland	3
T173	Design and Synthesis of (R)-1-Arylsulfonylpiperidine-2-carboxamides as 11 beta-Hydroxysteroid Dehydrogenase Type 1 Inhibitors	Xia, Guangxin	Shanghai Inst Pharmaceut Ind	A256	Mainland	3
T173	Design and Synthesis of (R)-1-Arylsulfonylpiperidine-2-carboxamides as 11 beta-Hydroxysteroid Dehydrogenase Type 1 Inhibitors	Xu, Zhenmin	Shanghai Inst Pharmaceut Ind	A256	Mainland	3
T173	Design and Synthesis of (R)-1-Arylsulfonylpiperidine-2-carboxamides as 11 beta-Hydroxysteroid Dehydrogenase Type 1 Inhibitors	Yu, Jianxin	Shanghai Inst Pharmaceut Ind	A256	Mainland	3
T174	Glutathione Prevents Free Fatty Acids-Induced Oxidative Stress and Apoptosis in Human Brain Vascular Endothelial Cells Through Akt Pathway	Tao, Ying-Hong	Ouyang Hosp	A251	Mainland	3
T174	Glutathione Prevents Free Fatty Acids-Induced Oxidative Stress and Apoptosis in Human Brain Vascular Endothelial Cells Through Akt Pathway	Su, Jing-Jing	Shanghai Jiao Tong Univ	A248	Mainland	3
T174	Glutathione Prevents Free Fatty Acids-Induced Oxidative Stress and Apoptosis in Human Brain Vascular Endothelial Cells Through Akt Pathway	Guo, Zhuang-Li	Qingdao Univ	A227	Mainland	7
T174	Glutathione Prevents Free Fatty Acids-Induced Oxidative Stress and Apoptosis in Human Brain Vascular Endothelial Cells Through Akt Pathway	Liu, Ling	Nanjing Univ	A207	Mainland	1
T174	Glutathione Prevents Free Fatty Acids-Induced Oxidative Stress and Apoptosis in Human Brain Vascular Endothelial Cells Through Akt Pathway	Hu, Ren-Ming	Fudan Univ	A076	Mainland	3
T174	Glutathione Prevents Free Fatty Acids-Induced Oxidative Stress and Apoptosis in Human Brain Vascular Endothelial Cells Through Akt Pathway	Zhang, Shuo	Fudan Univ	A076	Mainland	3
T174	Glutathione Prevents Free Fatty Acids-Induced Oxidative Stress and Apoptosis in Human Brain Vascular Endothelial Cells Through Akt Pathway	Huang, Yan-Yan	Fudan Univ	A076	Mainland	3
T174	Glutathione Prevents Free Fatty Acids-Induced Oxidative Stress and Apoptosis in Human Brain Vascular Endothelial Cells Through Akt Pathway	Zhang, Yu	Fudan Univ	A076	Mainland	3
T174	Glutathione Prevents Free Fatty Acids-Induced Oxidative Stress and Apoptosis in Human Brain Vascular Endothelial Cells Through Akt Pathway	Zhou, Hou-Guang	Fudan Univ	A076	Mainland	3
T174	Glutathione Prevents Free Fatty Acids-Induced Oxidative Stress and Apoptosis in Human Brain Vascular Endothelial Cells Through Akt Pathway	Dong, Qiang	Fudan Univ	A076	Mainland	3
T174	Glutathione Prevents Free Fatty Acids-Induced Oxidative Stress and Apoptosis in Human Brain Vascular Endothelial Cells Through Akt Pathway	Tang, Yu-Ping	Fudan Univ	A076	Mainland	3
T175	Recent Progress in Studying Curcumin and its Nano-preparations for Cancer Therapy	Chen, Siyuan	Shanghai Jiao Tong Univ	A248	Mainland	3
T175	Recent Progress in Studying Curcumin and its Nano-preparations for Cancer Therapy	Guo, Shengrong	Shanghai Jiao Tong Univ	A248	Mainland	3
T175	Recent Progress in Studying Curcumin and its Nano-preparations for Cancer Therapy	Liu, Jieying	Shanghai Jiao Tong Univ	A248	Mainland	3
T175	Recent Progress in Studying Curcumin and its Nano-preparations for Cancer Therapy	Lv, Li	Shanghai Jiao Tong Univ	A248	Mainland	3
T175	Recent Progress in Studying Curcumin and its Nano-preparations for Cancer Therapy	Song, Lei	Shanghai Jiao Tong Univ	A248	Mainland	3
T175	Recent Progress in Studying Curcumin and its Nano-preparations for Cancer Therapy	Huang, Shengtang	Hubei Univ Sci & Technol	A140	Mainland	13
T176	The Clinical Applications of Curcumin: Current State and the Future	Fan, Xia	Third Mil Med Univ	A393	Mainland	4
T176	The Clinical Applications of Curcumin: Current State and the Future	Liang, Hua-ping	Third Mil Med Univ	A393	Mainland	4
T176	The Clinical Applications of Curcumin: Current State and the Future	Liu, Dong-bo	Third Mil Med Univ	A393	Mainland	4
T176	The Clinical Applications of Curcumin: Current State and the Future	Yan, Jun	Third Mil Med Univ	A393	Mainland	4
T176	The Clinical Applications of Curcumin: Current State and the Future	Zhang, Chun	Third Mil Med Univ	A393	Mainland	4
T177	Antioxidant and Antiinflammatory Activities of Curcumin on Diabetes Mellitus and its Complications	Cao, Hong	Wenzhou Med Coll	A303	Mainland	8
T177	Antioxidant and Antiinflammatory Activities of Curcumin on Diabetes Mellitus and its Complications	Li, Jun	Wenzhou Med Coll	A303	Mainland	8
T177	Antioxidant and Antiinflammatory Activities of Curcumin on Diabetes Mellitus and its Complications	Meng, Bo	Wenzhou Med Coll	A303	Mainland	8
T178	A mutated glucagon-like peptide-1 with improved glucose-lowering activity in diabetic mice	Gao, Mingming	China Pharmaceut Univ	A401	Mainland	1
T178	A mutated glucagon-like peptide-1 with improved glucose-lowering activity in diabetic mice	Gao, Xiangdong	China Pharmaceut Univ	A401	Mainland	1
T178	A mutated glucagon-like peptide-1 with improved glucose-lowering activity in diabetic mice	Tong, Yue	China Pharmaceut Univ	A401	Mainland	1
T178	A mutated glucagon-like peptide-1 with improved glucose-lowering activity in diabetic mice	Yao, Wenbing	China Pharmaceut Univ	A401	Mainland	1
T179	Pioglitazone ameliorates palmitate induced impairment of mitochondrial morphology and function and restores insulin level in beta cells	Tong, Nanwei	Sichuan Univ	A268	Mainland	9
T179	Pioglitazone ameliorates palmitate induced impairment of mitochondrial morphology and function and restores insulin level in beta cells	Zhang, Xinxia	Chengdu Univ Tradit Chinese Med	A053	Mainland	9
T179	Pioglitazone ameliorates palmitate induced impairment of mitochondrial morphology and function and restores insulin level in beta cells	Li, Yao	Chengdu Univ Tradit Chinese Med	A053	Mainland	9
T180	alpha-Glucosidase and alpha-amylase inhibitory activities of saponins from traditional Chinese medicines in the treatment of diabetes mellitus	Dou, Fang	Fourth Mil Med Univ	A395	Mainland	11
T180	alpha-Glucosidase and alpha-amylase inhibitory activities of saponins from traditional Chinese medicines in the treatment of diabetes mellitus	Hong, Liangjian	Fourth Mil Med Univ	A395	Mainland	11
T180	alpha-Glucosidase and alpha-amylase inhibitory activities of saponins from traditional Chinese medicines in the treatment of diabetes mellitus	Tang, Haifeng	Fourth Mil Med Univ	A395	Mainland	11
T180	alpha-Glucosidase and alpha-amylase inhibitory activities of saponins from traditional Chinese medicines in the treatment of diabetes mellitus	Wen, Aidong	Fourth Mil Med Univ	A395	Mainland	11
T180	alpha-Glucosidase and alpha-amylase inhibitory activities of saponins from traditional Chinese medicines in the treatment of diabetes mellitus	Xi, Miaomiao	Fourth Mil Med Univ	A395	Mainland	11
T180	alpha-Glucosidase and alpha-amylase inhibitory activities of saponins from traditional Chinese medicines in the treatment of diabetes mellitus	Tian, Xiangrong	Northwest A&F Univ	A316	Mainland	11
T180	alpha-Glucosidase and alpha-amylase inhibitory activities of saponins from traditional Chinese medicines in the treatment of diabetes mellitus	Dou, Fang	Xi An Jiao Tong Univ	A313	Mainland	3
T180	alpha-Glucosidase and alpha-amylase inhibitory activities of saponins from traditional Chinese medicines in the treatment of diabetes mellitus	Wang, Junxian	Xi An Jiao Tong Univ	A313	Mainland	3
T181	The effect of trimetazidine on cardiac function in diabetic patients with idiopathic dilated cardiomyopathy	Cui, Lian-Qun	Shandong Provincial Hospital	A238	Mainland	6
T181	The effect of trimetazidine on cardiac function in diabetic patients with idiopathic dilated cardiomyopathy	Tang, Yuan-Sheng	Shandong Provincial Hospital	A238	Mainland	6
T181	The effect of trimetazidine on cardiac function in diabetic patients with idiopathic dilated cardiomyopathy	Yin, Xian-Gang	Shandong Provincial Hospital	A238	Mainland	6
T181	The effect of trimetazidine on cardiac function in diabetic patients with idiopathic dilated cardiomyopathy	Zhao, Peng	Shandong Provincial Hospital	A238	Mainland	6
T181	The effect of trimetazidine on cardiac function in diabetic patients with idiopathic dilated cardiomyopathy	Zhang, Jie	Shandong Provincial Hospital	A238	Mainland	6
T181	The effect of trimetazidine on cardiac function in diabetic patients with idiopathic dilated cardiomyopathy	Maharaj, Preben	Shandong Provincial Hospital	A238	Mainland	6
T181	The effect of trimetazidine on cardiac function in diabetic patients with idiopathic dilated cardiomyopathy	Narraindoo, Sharmain	Shandong Provincial Hospital	A238	Mainland	6
T182	Enhancement of lipopolysaccharide-induced toll-like receptor 2 expression and inflammatory cytokine secretion in HUVECs under high glucose conditions	Yang, Zi-li	Zhejiang Univ	A356	Mainland	1
T182	Enhancement of lipopolysaccharide-induced toll-like receptor 2 expression and inflammatory cytokine secretion in HUVECs under high glucose conditions	Chen, Jie	Zhejiang Univ	A356	Mainland	1
T182	Enhancement of lipopolysaccharide-induced toll-like receptor 2 expression and inflammatory cytokine secretion in HUVECs under high glucose conditions	Chen, Ying-ying	Zhejiang Univ	A356	Mainland	1
T182	Enhancement of lipopolysaccharide-induced toll-like receptor 2 expression and inflammatory cytokine secretion in HUVECs under high glucose conditions	Shen, Yue-liang	Zhejiang Univ	A356	Mainland	1
T182	Enhancement of lipopolysaccharide-induced toll-like receptor 2 expression and inflammatory cytokine secretion in HUVECs under high glucose conditions	Hu, Jian-wei	Jinhua Polytechnic	A179	Mainland	1
T183	EGCG attenuates high glucose-induced endothelial cell inflammation by suppression of PKC and NF-kappa B signaling in human umbilical vein endothelial cells	Chen, Caiyu	Third Mil Med Univ	A393	Mainland	4
T183	EGCG attenuates high glucose-induced endothelial cell inflammation by suppression of PKC and NF-kappa B signaling in human umbilical vein endothelial cells	Han, Yu	Third Mil Med Univ	A393	Mainland	4
T183	EGCG attenuates high glucose-induced endothelial cell inflammation by suppression of PKC and NF-kappa B signaling in human umbilical vein endothelial cells	He, Duofen	Third Mil Med Univ	A393	Mainland	4
T183	EGCG attenuates high glucose-induced endothelial cell inflammation by suppression of PKC and NF-kappa B signaling in human umbilical vein endothelial cells	Yang, Jian	Third Mil Med Univ	A393	Mainland	4
T183	EGCG attenuates high glucose-induced endothelial cell inflammation by suppression of PKC and NF-kappa B signaling in human umbilical vein endothelial cells	Zeng, Chunyu	Third Mil Med Univ	A393	Mainland	4
T183	EGCG attenuates high glucose-induced endothelial cell inflammation by suppression of PKC and NF-kappa B signaling in human umbilical vein endothelial cells	Zhou, Lin	Third Mil Med Univ	A393	Mainland	4
T183	EGCG attenuates high glucose-induced endothelial cell inflammation by suppression of PKC and NF-kappa B signaling in human umbilical vein endothelial cells	Chen, Caiyu	Third Mil Med Univ	A393	Mainland	4
T183	EGCG attenuates high glucose-induced endothelial cell inflammation by suppression of PKC and NF-kappa B signaling in human umbilical vein endothelial cells	Han, Yu	Third Mil Med Univ	A393	Mainland	4
T183	EGCG attenuates high glucose-induced endothelial cell inflammation by suppression of PKC and NF-kappa B signaling in human umbilical vein endothelial cells	He, Duofen	Third Mil Med Univ	A393	Mainland	4
T183	EGCG attenuates high glucose-induced endothelial cell inflammation by suppression of PKC and NF-kappa B signaling in human umbilical vein endothelial cells	Yang, Jian	Third Mil Med Univ	A393	Mainland	4
T183	EGCG attenuates high glucose-induced endothelial cell inflammation by suppression of PKC and NF-kappa B signaling in human umbilical vein endothelial cells	Zeng, Chunyu	Third Mil Med Univ	A393	Mainland	4
T183	EGCG attenuates high glucose-induced endothelial cell inflammation by suppression of PKC and NF-kappa B signaling in human umbilical vein endothelial cells	Zhou, Lin	Third Mil Med Univ	A393	Mainland	4
T183	EGCG attenuates high glucose-induced endothelial cell inflammation by suppression of PKC and NF-kappa B signaling in human umbilical vein endothelial cells	Guo, Jing	Third Mil Med Univ	A393	Mainland	4
T183	EGCG attenuates high glucose-induced endothelial cell inflammation by suppression of PKC and NF-kappa B signaling in human umbilical vein endothelial cells	Jiang, Baoquan	Third Mil Med Univ	A393	Mainland	4
T183	EGCG attenuates high glucose-induced endothelial cell inflammation by suppression of PKC and NF-kappa B signaling in human umbilical vein endothelial cells	Sun, Hailan	Third Mil Med Univ	A393	Mainland	4
T183	EGCG attenuates high glucose-induced endothelial cell inflammation by suppression of PKC and NF-kappa B signaling in human umbilical vein endothelial cells	Yang, Jian	Third Mil Med Univ	A393	Mainland	4
T184	Lucidone from Lindera erythrocarpa Makino fruits suppresses adipogenesis in 3T3-L1 cells and attenuates obesity and consequent metabolic disorders in high-fat diet C57BL/6 mice	Wang, Sheng-Yang	Acad Sinica	A277	Taiwan	2
T184	Lucidone from Lindera erythrocarpa Makino fruits suppresses adipogenesis in 3T3-L1 cells and attenuates obesity and consequent metabolic disorders in high-fat diet C57BL/6 mice	Hsieh, Yu-Hsin	Acad Sinica	A277	Taiwan	2
T184	Lucidone from Lindera erythrocarpa Makino fruits suppresses adipogenesis in 3T3-L1 cells and attenuates obesity and consequent metabolic disorders in high-fat diet C57BL/6 mice	Wang, Sheng-Yang	Acad Sinica	A277	Taiwan	2
T184	Lucidone from Lindera erythrocarpa Makino fruits suppresses adipogenesis in 3T3-L1 cells and attenuates obesity and consequent metabolic disorders in high-fat diet C57BL/6 mice	Wang, Sheng-Yang	Natl Chung Hsing Univ	A119	Taiwan	2
T184	Lucidone from Lindera erythrocarpa Makino fruits suppresses adipogenesis in 3T3-L1 cells and attenuates obesity and consequent metabolic disorders in high-fat diet C57BL/6 mice	Hsieh, Yu-Hsin	Natl Chung Hsing Univ	A119	Taiwan	2
T184	Lucidone from Lindera erythrocarpa Makino fruits suppresses adipogenesis in 3T3-L1 cells and attenuates obesity and consequent metabolic disorders in high-fat diet C57BL/6 mice	Hsieh, Yu-Hsin	Natl Chung Hsing Univ	A119	Taiwan	2
T184	Lucidone from Lindera erythrocarpa Makino fruits suppresses adipogenesis in 3T3-L1 cells and attenuates obesity and consequent metabolic disorders in high-fat diet C57BL/6 mice	Wang, Sheng-Yang	Natl Chung Hsing Univ	A119	Taiwan	2
T185	Ginkgo biloba extract reduces high-glucose-induced endothelial reactive oxygen species generation and cell adhesion molecule expression by enhancing HO-1 expression via Akt/eNOS and p38 MAP kinase pathways	Lin, Feng-Yen	Taipei Med Univ Hosp	A276	Taiwan	2
T185	Ginkgo biloba extract reduces high-glucose-induced endothelial reactive oxygen species generation and cell adhesion molecule expression by enhancing HO-1 expression via Akt/eNOS and p38 MAP kinase pathways	Lin, Feng-Yen	Taipei Med Univ	A275	Taiwan	2
T185	Ginkgo biloba extract reduces high-glucose-induced endothelial reactive oxygen species generation and cell adhesion molecule expression by enhancing HO-1 expression via Akt/eNOS and p38 MAP kinase pathways	Chen, Jaw-Wen	Taipei Vet Gen Hosp	A271	Taiwan	10
T185	Ginkgo biloba extract reduces high-glucose-induced endothelial reactive oxygen species generation and cell adhesion molecule expression by enhancing HO-1 expression via Akt/eNOS and p38 MAP kinase pathways	Lin, Shing-Jong	Taipei Vet Gen Hosp	A271	Taiwan	10
T185	Ginkgo biloba extract reduces high-glucose-induced endothelial reactive oxygen species generation and cell adhesion molecule expression by enhancing HO-1 expression via Akt/eNOS and p38 MAP kinase pathways	Chen, Jaw-Wen	Taipei Vet Gen Hosp	A271	Taiwan	10
T185	Ginkgo biloba extract reduces high-glucose-induced endothelial reactive oxygen species generation and cell adhesion molecule expression by enhancing HO-1 expression via Akt/eNOS and p38 MAP kinase pathways	Huang, Po-Hsun	Taipei Vet Gen Hosp	A271	Taiwan	10
T185	Ginkgo biloba extract reduces high-glucose-induced endothelial reactive oxygen species generation and cell adhesion molecule expression by enhancing HO-1 expression via Akt/eNOS and p38 MAP kinase pathways	Lin, Shing-Jong	Taipei Vet Gen Hosp	A271	Taiwan	10
T185	Ginkgo biloba extract reduces high-glucose-induced endothelial reactive oxygen species generation and cell adhesion molecule expression by enhancing HO-1 expression via Akt/eNOS and p38 MAP kinase pathways	Chen, Jaw-Wen	Natl Yang Ming Univ	A117	Taiwan	10
T185	Ginkgo biloba extract reduces high-glucose-induced endothelial reactive oxygen species generation and cell adhesion molecule expression by enhancing HO-1 expression via Akt/eNOS and p38 MAP kinase pathways	Huang, Po-Hsun	Natl Yang Ming Univ	A117	Taiwan	10
T185	Ginkgo biloba extract reduces high-glucose-induced endothelial reactive oxygen species generation and cell adhesion molecule expression by enhancing HO-1 expression via Akt/eNOS and p38 MAP kinase pathways	Lin, Shing-Jong	Natl Yang Ming Univ	A117	Taiwan	10
T185	Ginkgo biloba extract reduces high-glucose-induced endothelial reactive oxygen species generation and cell adhesion molecule expression by enhancing HO-1 expression via Akt/eNOS and p38 MAP kinase pathways	Tsai, Hsiao-Ya	Natl Yang Ming Univ	A117	Taiwan	10
T185	Ginkgo biloba extract reduces high-glucose-induced endothelial reactive oxygen species generation and cell adhesion molecule expression by enhancing HO-1 expression via Akt/eNOS and p38 MAP kinase pathways	Chen, Jia-Shiong	Natl Yang Ming Univ	A117	Taiwan	10
T185	Ginkgo biloba extract reduces high-glucose-induced endothelial reactive oxygen species generation and cell adhesion molecule expression by enhancing HO-1 expression via Akt/eNOS and p38 MAP kinase pathways	Huang, Po-Hsun	Natl Yang Ming Univ	A117	Taiwan	10
T185	Ginkgo biloba extract reduces high-glucose-induced endothelial reactive oxygen species generation and cell adhesion molecule expression by enhancing HO-1 expression via Akt/eNOS and p38 MAP kinase pathways	Lin, Shing-Jong	Natl Yang Ming Univ	A117	Taiwan	10
T185	Ginkgo biloba extract reduces high-glucose-induced endothelial reactive oxygen species generation and cell adhesion molecule expression by enhancing HO-1 expression via Akt/eNOS and p38 MAP kinase pathways	Tsai, Hsiao-Ya	Natl Yang Ming Univ	A117	Taiwan	10
T185	Ginkgo biloba extract reduces high-glucose-induced endothelial reactive oxygen species generation and cell adhesion molecule expression by enhancing HO-1 expression via Akt/eNOS and p38 MAP kinase pathways	Chen, Jaw-Wen	Natl Yang Ming Univ	A117	Taiwan	10
T185	Ginkgo biloba extract reduces high-glucose-induced endothelial reactive oxygen species generation and cell adhesion molecule expression by enhancing HO-1 expression via Akt/eNOS and p38 MAP kinase pathways	Chen, Jia-Shiong	Natl Yang Ming Univ	A117	Taiwan	10
T186	Total coumarins from Urtica dentata Hand prevent murine autoimmune diabetes via suppression of the TLR4-signaling pathways	Wang, Jun	Wuhan Univ Sci & Technol	A308	Mainland	5
T186	Total coumarins from Urtica dentata Hand prevent murine autoimmune diabetes via suppression of the TLR4-signaling pathways	Lan, Yan	Huazhong Univ Sci & Technol	A157	Mainland	5
T186	Total coumarins from Urtica dentata Hand prevent murine autoimmune diabetes via suppression of the TLR4-signaling pathways	Li, Weijie	Huazhong Univ Sci & Technol	A157	Mainland	5
T186	Total coumarins from Urtica dentata Hand prevent murine autoimmune diabetes via suppression of the TLR4-signaling pathways	Lu, Jingli	Huazhong Univ Sci & Technol	A157	Mainland	5
T186	Total coumarins from Urtica dentata Hand prevent murine autoimmune diabetes via suppression of the TLR4-signaling pathways	Wang, Jun	Huazhong Univ Sci & Technol	A157	Mainland	5
T186	Total coumarins from Urtica dentata Hand prevent murine autoimmune diabetes via suppression of the TLR4-signaling pathways	Xiang, Ming	Huazhong Univ Sci & Technol	A157	Mainland	5
T186	Total coumarins from Urtica dentata Hand prevent murine autoimmune diabetes via suppression of the TLR4-signaling pathways	Zhou, Hong	Huazhong Univ Sci & Technol	A157	Mainland	5
T187	Development of a cell-based high-throughput peroxisome proliferator-activated receptors (PPARs) screening model and its application for evaluation of the extracts from Rhizoma Coptis	Guo, Li-Xia	Chongqing Technol & Business Univ	A425	Mainland	None
T187	Development of a cell-based high-throughput peroxisome proliferator-activated receptors (PPARs) screening model and its application for evaluation of the extracts from Rhizoma Coptis	Liu, Jian-Hui	Chongqing Technol & Business Univ	A425	Mainland	None
T187	Development of a cell-based high-throughput peroxisome proliferator-activated receptors (PPARs) screening model and its application for evaluation of the extracts from Rhizoma Coptis	Guo, Li-Xia	Chongqing Univ	A424	Mainland	None
T187	Development of a cell-based high-throughput peroxisome proliferator-activated receptors (PPARs) screening model and its application for evaluation of the extracts from Rhizoma Coptis	Lin, Ye-Xin	Chongqing Univ	A424	Mainland	None
T187	Development of a cell-based high-throughput peroxisome proliferator-activated receptors (PPARs) screening model and its application for evaluation of the extracts from Rhizoma Coptis	Xia, Zhi-Ning	Chongqing Univ	A424	Mainland	None
T187	Development of a cell-based high-throughput peroxisome proliferator-activated receptors (PPARs) screening model and its application for evaluation of the extracts from Rhizoma Coptis	Xia, Zhi-Ning	Chongqing Univ	A424	Mainland	None
T187	Development of a cell-based high-throughput peroxisome proliferator-activated receptors (PPARs) screening model and its application for evaluation of the extracts from Rhizoma Coptis	Xu, Pan	Chongqing Univ	A424	Mainland	None
T187	Development of a cell-based high-throughput peroxisome proliferator-activated receptors (PPARs) screening model and its application for evaluation of the extracts from Rhizoma Coptis	Yang, Feng-Qing	Chongqing Univ	A424	Mainland	None
T187	Development of a cell-based high-throughput peroxisome proliferator-activated receptors (PPARs) screening model and its application for evaluation of the extracts from Rhizoma Coptis	Zhang, Yong-Lan	Chongqing Univ	A424	Mainland	None
T188	Effect of CYP2C9 and SLCO1B1 polymorphisms on the pharmacokinetics and pharmacodynamics of nateglinide in healthy Chinese male volunteers	Chen, Yao	Cent S Univ	A416	Mainland	1
T188	Effect of CYP2C9 and SLCO1B1 polymorphisms on the pharmacokinetics and pharmacodynamics of nateglinide in healthy Chinese male volunteers	Cheng, Yu	Cent S Univ	A416	Mainland	1
T188	Effect of CYP2C9 and SLCO1B1 polymorphisms on the pharmacokinetics and pharmacodynamics of nateglinide in healthy Chinese male volunteers	Fan, Lan	Cent S Univ	A416	Mainland	1
T188	Effect of CYP2C9 and SLCO1B1 polymorphisms on the pharmacokinetics and pharmacodynamics of nateglinide in healthy Chinese male volunteers	Wang, Guo	Cent S Univ	A416	Mainland	1
T188	Effect of CYP2C9 and SLCO1B1 polymorphisms on the pharmacokinetics and pharmacodynamics of nateglinide in healthy Chinese male volunteers	Zhang, Wei	Cent S Univ	A416	Mainland	1
T188	Effect of CYP2C9 and SLCO1B1 polymorphisms on the pharmacokinetics and pharmacodynamics of nateglinide in healthy Chinese male volunteers	Zhou, Hong-Hao	Cent S Univ	A416	Mainland	1
T189	Curcumin induces apoptotic cell death of activated human CD4+T cells via increasing endoplasmic reticulum stress and mitochondrial dysfunction	Zhang, Qinggao	Yanbian Univ	A343	Mainland	None
T190	Contribution of single-minded 2 to hyperglycaemia-induced neurotoxicity	Chen, Lu	Huazhong Univ Sci & Technol	A157	Mainland	5
T190	Contribution of single-minded 2 to hyperglycaemia-induced neurotoxicity	Li, Man	Huazhong Univ Sci & Technol	A157	Mainland	5
T190	Contribution of single-minded 2 to hyperglycaemia-induced neurotoxicity	Meng, Xian-Fang	Huazhong Univ Sci & Technol	A157	Mainland	5
T190	Contribution of single-minded 2 to hyperglycaemia-induced neurotoxicity	Song, Yi	Huazhong Univ Sci & Technol	A157	Mainland	5
T190	Contribution of single-minded 2 to hyperglycaemia-induced neurotoxicity	Wang, Xiaolan	Huazhong Univ Sci & Technol	A157	Mainland	5
T190	Contribution of single-minded 2 to hyperglycaemia-induced neurotoxicity	Zhang, Jing	Huazhong Univ Sci & Technol	A157	Mainland	5
T190	Contribution of single-minded 2 to hyperglycaemia-induced neurotoxicity	Zhuang, Guobing	Huazhong Univ Sci & Technol	A157	Mainland	5
T191	Natural Cures for Type 1 Diabetes: A Review of Phytochemicals, Biological Actions, and Clinical Potential	Chen, Hui-Ming	Acad Sinica	A277	Taiwan	2
T191	Natural Cures for Type 1 Diabetes: A Review of Phytochemicals, Biological Actions, and Clinical Potential	Chen, Yi-Ching	Acad Sinica	A277	Taiwan	2
T191	Natural Cures for Type 1 Diabetes: A Review of Phytochemicals, Biological Actions, and Clinical Potential	Yang, Ning-Sun	Acad Sinica	A277	Taiwan	2
T191	Natural Cures for Type 1 Diabetes: A Review of Phytochemicals, Biological Actions, and Clinical Potential	Yang, Wen-Chin	Acad Sinica	A277	Taiwan	2
T191	Natural Cures for Type 1 Diabetes: A Review of Phytochemicals, Biological Actions, and Clinical Potential	Yang, Wen-Chin	Natl Chung Hsing Univ	A119	Taiwan	2
T191	Natural Cures for Type 1 Diabetes: A Review of Phytochemicals, Biological Actions, and Clinical Potential	Chang, C. L. T.	Natl Chung Hsing Univ	A119	Taiwan	2
T191	Natural Cures for Type 1 Diabetes: A Review of Phytochemicals, Biological Actions, and Clinical Potential	Chen, Hui-Ming	Natl Yang Ming Univ	A117	Taiwan	10
T191	Natural Cures for Type 1 Diabetes: A Review of Phytochemicals, Biological Actions, and Clinical Potential	Yang, Wen-Chin	Natl Yang Ming Univ	A117	Taiwan	10
T191	Natural Cures for Type 1 Diabetes: A Review of Phytochemicals, Biological Actions, and Clinical Potential	Yang, Wen-Chin	Natl Taiwan Univ	A113	Taiwan	2
T192	Endothelial Dysfunction in Diabetes and Hypertension: Cross Talk in RAS, BMP4, and ROS-dependent COX-2-derived Prostanoids	Huang, Yu	Chinese Univ Hong Kong	A327	Hong Kong	5
T192	Endothelial Dysfunction in Diabetes and Hypertension: Cross Talk in RAS, BMP4, and ROS-dependent COX-2-derived Prostanoids	Tian, Xiao Yu	Chinese Univ Hong Kong	A327	Hong Kong	5
T192	Endothelial Dysfunction in Diabetes and Hypertension: Cross Talk in RAS, BMP4, and ROS-dependent COX-2-derived Prostanoids	Huang, Yu	Chinese Univ Hong Kong	A327	Hong Kong	5
T192	Endothelial Dysfunction in Diabetes and Hypertension: Cross Talk in RAS, BMP4, and ROS-dependent COX-2-derived Prostanoids	Tian, Xiao Yu	Chinese Univ Hong Kong	A327	Hong Kong	5
T193	Adverse events following statin-fenofibrate therapy versus statin alone: A meta-analysis of randomized controlled trials	Chen, Hong	Peking Univ	A017	Mainland	4
T193	Adverse events following statin-fenofibrate therapy versus statin alone: A meta-analysis of randomized controlled trials	Geng, Qiang	Peking Univ	A017	Mainland	4
T193	Adverse events following statin-fenofibrate therapy versus statin alone: A meta-analysis of randomized controlled trials	Lee, Chongyou	Peking Univ	A017	Mainland	4
T193	Adverse events following statin-fenofibrate therapy versus statin alone: A meta-analysis of randomized controlled trials	Liang, Wenqing	Peking Univ	A017	Mainland	4
T193	Adverse events following statin-fenofibrate therapy versus statin alone: A meta-analysis of randomized controlled trials	Ren, Jingyi	Peking Univ	A017	Mainland	4
T194	Hypoglycemic and hypolipidemic effects of a triterpenoid-rich extract from Euryale shell on streptozotocin-induced diabetic mice	He, Guoqing	Zhejiang Univ	A356	Mainland	1
T194	Hypoglycemic and hypolipidemic effects of a triterpenoid-rich extract from Euryale shell on streptozotocin-induced diabetic mice	Yuan, Huaibo	Zhejiang Univ	A356	Mainland	1
T194	Hypoglycemic and hypolipidemic effects of a triterpenoid-rich extract from Euryale shell on streptozotocin-induced diabetic mice	Gong, Zhaobin	Hefei Univ Technol	A127	Mainland	1
T194	Hypoglycemic and hypolipidemic effects of a triterpenoid-rich extract from Euryale shell on streptozotocin-induced diabetic mice	Meng, Shaohua	Hefei Univ Technol	A127	Mainland	1
T194	Hypoglycemic and hypolipidemic effects of a triterpenoid-rich extract from Euryale shell on streptozotocin-induced diabetic mice	Yuan, Huaibo	Hefei Univ Technol	A127	Mainland	1
T195	Investigation of the biotransformation of osthole by liquid chromatography/tandem mass spectrometry	Chan, Wan	Hong Kong Univ Sci & Technol	A325	Hong Kong	None
T195	Investigation of the biotransformation of osthole by liquid chromatography/tandem mass spectrometry	Li, Jie	Hong Kong Univ Sci & Technol	A325	Hong Kong	None
T195	Investigation of the biotransformation of osthole by liquid chromatography/tandem mass spectrometry	Li, Jie	Jiangxi Sci & Technol Normal Univ	A176	Mainland	None
T196	Anti-diabetic activities of Gegen Qinlian Decoction in high-fat diet combined with streptozotocin-induced diabetic rats and in 3T3-L1 adipocytes	Tao, Liang	Sun Yat Sen Univ	A419	Mainland	5
T196	Anti-diabetic activities of Gegen Qinlian Decoction in high-fat diet combined with streptozotocin-induced diabetic rats and in 3T3-L1 adipocytes	Zhang, Chang-Hua	Sun Yat Sen Univ	A419	Mainland	5
T196	Anti-diabetic activities of Gegen Qinlian Decoction in high-fat diet combined with streptozotocin-induced diabetic rats and in 3T3-L1 adipocytes	Wang, Yue-Sheng	China Acad Chinese Med Sci, Inst Chinese Mat Med	A413	Mainland	5
T196	Anti-diabetic activities of Gegen Qinlian Decoction in high-fat diet combined with streptozotocin-induced diabetic rats and in 3T3-L1 adipocytes	Liu, Yu-Hui	Jiangxi Univ Tradit Chinese Med	A178	Mainland	5
T196	Anti-diabetic activities of Gegen Qinlian Decoction in high-fat diet combined with streptozotocin-induced diabetic rats and in 3T3-L1 adipocytes	Yu, Ri-Yue	Jiangxi Univ Tradit Chinese Med	A178	Mainland	5
T196	Anti-diabetic activities of Gegen Qinlian Decoction in high-fat diet combined with streptozotocin-induced diabetic rats and in 3T3-L1 adipocytes	Zhang, Chang-Hua	Jiangxi Univ Tradit Chinese Med	A178	Mainland	5
T196	Anti-diabetic activities of Gegen Qinlian Decoction in high-fat diet combined with streptozotocin-induced diabetic rats and in 3T3-L1 adipocytes	Zhang, Zhong-Wei	Jiangxi Univ Tradit Chinese Med	A178	Mainland	5
T196	Anti-diabetic activities of Gegen Qinlian Decoction in high-fat diet combined with streptozotocin-induced diabetic rats and in 3T3-L1 adipocytes	Xu, Guo-Liang	Jiangxi Univ Tradit Chinese Med	A178	Mainland	5
T196	Anti-diabetic activities of Gegen Qinlian Decoction in high-fat diet combined with streptozotocin-induced diabetic rats and in 3T3-L1 adipocytes	Rao, Yi	Jiangxi Univ Tradit Chinese Med	A178	Mainland	5
T196	Anti-diabetic activities of Gegen Qinlian Decoction in high-fat diet combined with streptozotocin-induced diabetic rats and in 3T3-L1 adipocytes	Wang, Yue-Sheng	Jiangxi Univ Tradit Chinese Med	A178	Mainland	5
T197	Interleukin-1 receptor antagonist improves normoglycemia and insulin sensitivity in diabetic Goto-Kakizaki-rats	Akash, Muhammad Sajid Hamid	Zhejiang Univ	A356	Mainland	1
T197	Interleukin-1 receptor antagonist improves normoglycemia and insulin sensitivity in diabetic Goto-Kakizaki-rats	Chen, Shuqing	Zhejiang Univ	A356	Mainland	1
T197	Interleukin-1 receptor antagonist improves normoglycemia and insulin sensitivity in diabetic Goto-Kakizaki-rats	Rehman, Kanwal	Zhejiang Univ	A356	Mainland	1
T197	Interleukin-1 receptor antagonist improves normoglycemia and insulin sensitivity in diabetic Goto-Kakizaki-rats	Sun, Hongyin	Zhejiang Univ	A356	Mainland	1
T198	Metformin-mediated downregulation of p38 mitogen-activated protein kinase-dependent excision repair cross-complementing 1 decreases DNA repair capacity and sensitizes human lung cancer cells to paclitaxel	Chen, Huang-Jen	Natl Chiayi Univ	A108	Taiwan	None
T198	Metformin-mediated downregulation of p38 mitogen-activated protein kinase-dependent excision repair cross-complementing 1 decreases DNA repair capacity and sensitizes human lung cancer cells to paclitaxel	Chiu, Hsien-Chun	Natl Chiayi Univ	A108	Taiwan	None
T198	Metformin-mediated downregulation of p38 mitogen-activated protein kinase-dependent excision repair cross-complementing 1 decreases DNA repair capacity and sensitizes human lung cancer cells to paclitaxel	Huang, Yi-Jhen	Natl Chiayi Univ	A108	Taiwan	None
T198	Metformin-mediated downregulation of p38 mitogen-activated protein kinase-dependent excision repair cross-complementing 1 decreases DNA repair capacity and sensitizes human lung cancer cells to paclitaxel	Huang, Yu-Ching	Natl Chiayi Univ	A108	Taiwan	None
T198	Metformin-mediated downregulation of p38 mitogen-activated protein kinase-dependent excision repair cross-complementing 1 decreases DNA repair capacity and sensitizes human lung cancer cells to paclitaxel	Lin, Yun-Wei	Natl Chiayi Univ	A108	Taiwan	None
T198	Metformin-mediated downregulation of p38 mitogen-activated protein kinase-dependent excision repair cross-complementing 1 decreases DNA repair capacity and sensitizes human lung cancer cells to paclitaxel	Tseng, Sheng-Chieh	Natl Chiayi Univ	A108	Taiwan	None
T198	Metformin-mediated downregulation of p38 mitogen-activated protein kinase-dependent excision repair cross-complementing 1 decreases DNA repair capacity and sensitizes human lung cancer cells to paclitaxel	Weng, Shao-Hsing	Natl Chiayi Univ	A108	Taiwan	None
T198	Metformin-mediated downregulation of p38 mitogen-activated protein kinase-dependent excision repair cross-complementing 1 decreases DNA repair capacity and sensitizes human lung cancer cells to paclitaxel	Wo, Ting-Yu	Natl Chiayi Univ	A108	Taiwan	None
T199	Insulin-secretagogue activity of eleven plant extracts and twelve pure compounds isolated from Aralia taibaiensis	Cui, Jia	Fourth Mil Med Univ	A395	Mainland	11
T199	Insulin-secretagogue activity of eleven plant extracts and twelve pure compounds isolated from Aralia taibaiensis	Duan, Jia-lin	Fourth Mil Med Univ	A395	Mainland	11
T199	Insulin-secretagogue activity of eleven plant extracts and twelve pure compounds isolated from Aralia taibaiensis	Guan, Yue	Fourth Mil Med Univ	A395	Mainland	11
T199	Insulin-secretagogue activity of eleven plant extracts and twelve pure compounds isolated from Aralia taibaiensis	Jia, Na	Fourth Mil Med Univ	A395	Mainland	11
T199	Insulin-secretagogue activity of eleven plant extracts and twelve pure compounds isolated from Aralia taibaiensis	Li, Yu-wen	Fourth Mil Med Univ	A395	Mainland	11
T199	Insulin-secretagogue activity of eleven plant extracts and twelve pure compounds isolated from Aralia taibaiensis	Wang, Lei	Fourth Mil Med Univ	A395	Mainland	11
T199	Insulin-secretagogue activity of eleven plant extracts and twelve pure compounds isolated from Aralia taibaiensis	Wen, Ai-dong	Fourth Mil Med Univ	A395	Mainland	11
T199	Insulin-secretagogue activity of eleven plant extracts and twelve pure compounds isolated from Aralia taibaiensis	Weng, Yan	Fourth Mil Med Univ	A395	Mainland	11
T199	Insulin-secretagogue activity of eleven plant extracts and twelve pure compounds isolated from Aralia taibaiensis	Xi, Miao-miao	Fourth Mil Med Univ	A395	Mainland	11
T199	Insulin-secretagogue activity of eleven plant extracts and twelve pure compounds isolated from Aralia taibaiensis	Zhou, Dan	Fourth Mil Med Univ	A395	Mainland	11
T199	Insulin-secretagogue activity of eleven plant extracts and twelve pure compounds isolated from Aralia taibaiensis	Song, Xiao-mei	Shaanxi Univ Chinese Med	A246	Mainland	11
T200	Pattern analysis and variations in the utilization of antihypertensive drugs in Taiwan: a six-year study	Yeh, H. -L.	Taipei Med Univ	A275	Taiwan	2
T200	Pattern analysis and variations in the utilization of antihypertensive drugs in Taiwan: a six-year study	Yeh, H. -L.	Sijhih Cathay Gen Hosp	A121	Taiwan	2
T200	Pattern analysis and variations in the utilization of antihypertensive drugs in Taiwan: a six-year study	Lai, M. -S.	Natl Taiwan Hosp	A114	Taiwan	2
T200	Pattern analysis and variations in the utilization of antihypertensive drugs in Taiwan: a six-year study	Chen, H. -C.	Natl Taiwan Univ	A113	Taiwan	2
T200	Pattern analysis and variations in the utilization of antihypertensive drugs in Taiwan: a six-year study	Lai, M. -S.	Natl Taiwan Univ	A113	Taiwan	2
T200	Pattern analysis and variations in the utilization of antihypertensive drugs in Taiwan: a six-year study	Huang, L. -Y.	Natl Taiwan Univ	A113	Taiwan	2
T200	Pattern analysis and variations in the utilization of antihypertensive drugs in Taiwan: a six-year study	Su, S.	Natl Taiwan Univ	A113	Taiwan	2
T200	Pattern analysis and variations in the utilization of antihypertensive drugs in Taiwan: a six-year study	Yang, M. -C.	Natl Taiwan Univ	A113	Taiwan	2
T200	Pattern analysis and variations in the utilization of antihypertensive drugs in Taiwan: a six-year study	Huang, L. -Y.	Ctr Drug Evaluat	A037	Taiwan	2
T200	Pattern analysis and variations in the utilization of antihypertensive drugs in Taiwan: a six-year study	Shau, W. -Y.	Ctr Drug Evaluat	A037	Taiwan	2
T201	Diabetes-induced loss of gastric ICC accompanied by up-regulation of natriuretic peptide signaling pathways in STZ-induced diabetic mice	Guo, Xin	Shanghai Jiao Tong Univ	A248	Mainland	3
T201	Diabetes-induced loss of gastric ICC accompanied by up-regulation of natriuretic peptide signaling pathways in STZ-induced diabetic mice	Huang, Xu	Shanghai Jiao Tong Univ	A248	Mainland	3
T201	Diabetes-induced loss of gastric ICC accompanied by up-regulation of natriuretic peptide signaling pathways in STZ-induced diabetic mice	Liu, Dong-Hai	Shanghai Jiao Tong Univ	A248	Mainland	3
T201	Diabetes-induced loss of gastric ICC accompanied by up-regulation of natriuretic peptide signaling pathways in STZ-induced diabetic mice	Lu, Hong-Li	Shanghai Jiao Tong Univ	A248	Mainland	3
T201	Diabetes-induced loss of gastric ICC accompanied by up-regulation of natriuretic peptide signaling pathways in STZ-induced diabetic mice	Meng, Xiang-Min	Shanghai Jiao Tong Univ	A248	Mainland	3
T201	Diabetes-induced loss of gastric ICC accompanied by up-regulation of natriuretic peptide signaling pathways in STZ-induced diabetic mice	Wu, Yi-Song	Shanghai Jiao Tong Univ	A248	Mainland	3
T201	Diabetes-induced loss of gastric ICC accompanied by up-regulation of natriuretic peptide signaling pathways in STZ-induced diabetic mice	Xu, Wen-Xie	Shanghai Jiao Tong Univ	A248	Mainland	3
T202	Nuclear factor (erythroid-derived 2)-like 2 (NFE2L2) is a novel therapeutic target for diabetic complications	Xu, Xiaohong	Second Hosp Xiamen	A234	Mainland	8
T202	Nuclear factor (erythroid-derived 2)-like 2 (NFE2L2) is a novel therapeutic target for diabetic complications	Cui, Yingchun	Jilin Univ	A161	Mainland	8
T202	Nuclear factor (erythroid-derived 2)-like 2 (NFE2L2) is a novel therapeutic target for diabetic complications	Luo, Ping	Jilin Univ	A161	Mainland	8
T202	Nuclear factor (erythroid-derived 2)-like 2 (NFE2L2) is a novel therapeutic target for diabetic complications	Miao, Lining	Jilin Univ	A161	Mainland	8
T202	Nuclear factor (erythroid-derived 2)-like 2 (NFE2L2) is a novel therapeutic target for diabetic complications	Wang, Yangwei	Jilin Univ	A161	Mainland	8
T202	Nuclear factor (erythroid-derived 2)-like 2 (NFE2L2) is a novel therapeutic target for diabetic complications	Xu, Xiaohong	Jilin Univ	A161	Mainland	8
T203	9p21 Polymorphisms increase the risk of peripheral artery disease in the Han Chinese population	Fang, Hui	Hebei Med Univ	A134	Mainland	6
T203	9p21 Polymorphisms increase the risk of peripheral artery disease in the Han Chinese population	Gao, Ai-Dong	Hebei Med Univ	A134	Mainland	6
T203	9p21 Polymorphisms increase the risk of peripheral artery disease in the Han Chinese population	Qin, Jiang-Yuan	Hebei Med Univ	A134	Mainland	6
T203	9p21 Polymorphisms increase the risk of peripheral artery disease in the Han Chinese population	Sun, Xue-Ling	Hebei Med Univ	A134	Mainland	6
T203	9p21 Polymorphisms increase the risk of peripheral artery disease in the Han Chinese population	Sun, Ya-Nan	Hebei Med Univ	A134	Mainland	6
T203	9p21 Polymorphisms increase the risk of peripheral artery disease in the Han Chinese population	Tian, Jin-Li	Hebei Med Univ	A134	Mainland	6
T203	9p21 Polymorphisms increase the risk of peripheral artery disease in the Han Chinese population	Wang, Ai-Yuan	Hebei Med Univ	A134	Mainland	6
T203	9p21 Polymorphisms increase the risk of peripheral artery disease in the Han Chinese population	Wu, Wei-Ping	Hebei Med Univ	A134	Mainland	6
T203	9p21 Polymorphisms increase the risk of peripheral artery disease in the Han Chinese population	Xu, Jing	Hebei Med Univ	A134	Mainland	6
T203	9p21 Polymorphisms increase the risk of peripheral artery disease in the Han Chinese population	Yang, Yue	Hebei Med Univ	A134	Mainland	6
T203	9p21 Polymorphisms increase the risk of peripheral artery disease in the Han Chinese population	Zhang, Ya-Zhong	Hebei Med Univ	A134	Mainland	6
T203	9p21 Polymorphisms increase the risk of peripheral artery disease in the Han Chinese population	Zhen, Yan-Feng	Hebei Med Univ	A134	Mainland	6
T203	9p21 Polymorphisms increase the risk of peripheral artery disease in the Han Chinese population	Fang, Hui	Hebei Med Univ	A134	Mainland	6
T203	9p21 Polymorphisms increase the risk of peripheral artery disease in the Han Chinese population	Gao, Lei	Hebei Med Univ	A134	Mainland	6
T203	9p21 Polymorphisms increase the risk of peripheral artery disease in the Han Chinese population	Tan, Zheng	Hebei Med Univ	A134	Mainland	6
T203	9p21 Polymorphisms increase the risk of peripheral artery disease in the Han Chinese population	Tian, Luo-Bing	Hebei Med Univ	A134	Mainland	6
T204	Mast Cell Chymase and Tryptase as Targets for Cardiovascular and Metabolic Diseases	He, Aina	Shanghai Jiao Tong Univ	A248	Mainland	3
T205	PPAR-gamma 2 and PTPRD gene polymorphisms influence type 2 diabetes patients' response to pioglitazone in China	Song, Min	Cent S Univ	A416	Mainland	1
T205	PPAR-gamma 2 and PTPRD gene polymorphisms influence type 2 diabetes patients' response to pioglitazone in China	Mo, Zhao-hui	Cent S Univ	A416	Mainland	1
T205	PPAR-gamma 2 and PTPRD gene polymorphisms influence type 2 diabetes patients' response to pioglitazone in China	Pei, Qi	Cent S Univ	A416	Mainland	1
T205	PPAR-gamma 2 and PTPRD gene polymorphisms influence type 2 diabetes patients' response to pioglitazone in China	Liu, Zhao-qian	Cent S Univ	A416	Mainland	1
T205	PPAR-gamma 2 and PTPRD gene polymorphisms influence type 2 diabetes patients' response to pioglitazone in China	Pei, Qi	Cent S Univ	A416	Mainland	1
T205	PPAR-gamma 2 and PTPRD gene polymorphisms influence type 2 diabetes patients' response to pioglitazone in China	Yang, Guo-ping	Cent S Univ	A416	Mainland	1
T205	PPAR-gamma 2 and PTPRD gene polymorphisms influence type 2 diabetes patients' response to pioglitazone in China	Yin, Ji-ye	Cent S Univ	A416	Mainland	1
T205	PPAR-gamma 2 and PTPRD gene polymorphisms influence type 2 diabetes patients' response to pioglitazone in China	Zheng, Yi	Cent S Univ	A416	Mainland	1
T205	PPAR-gamma 2 and PTPRD gene polymorphisms influence type 2 diabetes patients' response to pioglitazone in China	Zhou, Hong-hao	Cent S Univ	A416	Mainland	1
T205	PPAR-gamma 2 and PTPRD gene polymorphisms influence type 2 diabetes patients' response to pioglitazone in China	Huang, Qiong	Anhui Med Univ	A005	Mainland	1
T206	Boldine protects endothelial function in hyperglycemia-induced oxidative stress through an antioxidant mechanism	Huang, Yu	Chinese Univ Hong Kong	A327	Hong Kong	5
T206	Boldine protects endothelial function in hyperglycemia-induced oxidative stress through an antioxidant mechanism	Tian, Xiao Yu	Chinese Univ Hong Kong	A327	Hong Kong	5
T206	Boldine protects endothelial function in hyperglycemia-induced oxidative stress through an antioxidant mechanism	Huang, Yu	Chinese Univ Hong Kong	A327	Hong Kong	5
T206	Boldine protects endothelial function in hyperglycemia-induced oxidative stress through an antioxidant mechanism	Tian, Xiao Yu	Chinese Univ Hong Kong	A327	Hong Kong	5
T207	Comparison of the performance of HbA1c and fasting plasma glucose in identifying dysglycaemic status in Chinese high-risk subjects	Yu, Xue-Feng	Huazhong Univ Sci & Technol	A157	Mainland	5
T207	Comparison of the performance of HbA1c and fasting plasma glucose in identifying dysglycaemic status in Chinese high-risk subjects	Yin, Ping	Huazhong Univ Sci & Technol	A157	Mainland	5
T208	Endothelial Progenitor Cells: Therapeutic Perspective for Ischemic Stroke	Qin, Chao	Guangxi Med Univ	A093	Mainland	1
T208	Endothelial Progenitor Cells: Therapeutic Perspective for Ischemic Stroke	Zhao, Yu-Hui	Guangxi Med Univ	A093	Mainland	1
T208	Endothelial Progenitor Cells: Therapeutic Perspective for Ischemic Stroke	Chen, Ji	Guangdong Med Coll	A091	Mainland	1
T208	Endothelial Progenitor Cells: Therapeutic Perspective for Ischemic Stroke	Chen, Yan-Fang	Guangdong Med Coll	A091	Mainland	1
T208	Endothelial Progenitor Cells: Therapeutic Perspective for Ischemic Stroke	Feng, De-Hui	Guangdong Med Coll	A091	Mainland	1
T208	Endothelial Progenitor Cells: Therapeutic Perspective for Ischemic Stroke	Yuan, Bin	Guangdong Med Coll	A091	Mainland	1
T208	Endothelial Progenitor Cells: Therapeutic Perspective for Ischemic Stroke	Zhao, Bin	Guangdong Med Coll	A091	Mainland	1
T209	Electroacupuncture Suppresses Mechanical Allodynia and Nuclear Factor Kappa B Signaling in Streptozotocin-Induced Diabetic Rats	Shi, Lei	Zhejiang Hosp	A361	Mainland	1
T209	Electroacupuncture Suppresses Mechanical Allodynia and Nuclear Factor Kappa B Signaling in Streptozotocin-Induced Diabetic Rats	Hu, Ji	Soochow Univ	A270	Mainland	1
T209	Electroacupuncture Suppresses Mechanical Allodynia and Nuclear Factor Kappa B Signaling in Streptozotocin-Induced Diabetic Rats	Shi, Lei	Soochow Univ	A270	Mainland	1
T209	Electroacupuncture Suppresses Mechanical Allodynia and Nuclear Factor Kappa B Signaling in Streptozotocin-Induced Diabetic Rats	Zhang, Hong-Hong	Soochow Univ	A270	Mainland	1
T209	Electroacupuncture Suppresses Mechanical Allodynia and Nuclear Factor Kappa B Signaling in Streptozotocin-Induced Diabetic Rats	Shi, Lei	Soochow Univ	A270	Mainland	1
T209	Electroacupuncture Suppresses Mechanical Allodynia and Nuclear Factor Kappa B Signaling in Streptozotocin-Induced Diabetic Rats	Xiao, Ying	Soochow Univ	A270	Mainland	1
T209	Electroacupuncture Suppresses Mechanical Allodynia and Nuclear Factor Kappa B Signaling in Streptozotocin-Induced Diabetic Rats	Xu, Guang-Yin	Soochow Univ	A270	Mainland	1
T209	Electroacupuncture Suppresses Mechanical Allodynia and Nuclear Factor Kappa B Signaling in Streptozotocin-Induced Diabetic Rats	Zhang, Hong-Hong	Soochow Univ	A270	Mainland	1
T210	Combined contributions of over-secreted glucagon-like peptide 1 and suppressed insulin secretion to hyperglycemia induced by gatifloxacin in rats	Hu, Mengyue	China Pharmaceut Univ	A401	Mainland	1
T210	Combined contributions of over-secreted glucagon-like peptide 1 and suppressed insulin secretion to hyperglycemia induced by gatifloxacin in rats	Hu, Nan	China Pharmaceut Univ	A401	Mainland	1
T210	Combined contributions of over-secreted glucagon-like peptide 1 and suppressed insulin secretion to hyperglycemia induced by gatifloxacin in rats	Li, Jia	China Pharmaceut Univ	A401	Mainland	1
T210	Combined contributions of over-secreted glucagon-like peptide 1 and suppressed insulin secretion to hyperglycemia induced by gatifloxacin in rats	Liu, Can	China Pharmaceut Univ	A401	Mainland	1
T210	Combined contributions of over-secreted glucagon-like peptide 1 and suppressed insulin secretion to hyperglycemia induced by gatifloxacin in rats	Liu, Li	China Pharmaceut Univ	A401	Mainland	1
T210	Combined contributions of over-secreted glucagon-like peptide 1 and suppressed insulin secretion to hyperglycemia induced by gatifloxacin in rats	Liu, Xiaodong	China Pharmaceut Univ	A401	Mainland	1
T210	Combined contributions of over-secreted glucagon-like peptide 1 and suppressed insulin secretion to hyperglycemia induced by gatifloxacin in rats	Wang, Xinting	China Pharmaceut Univ	A401	Mainland	1
T210	Combined contributions of over-secreted glucagon-like peptide 1 and suppressed insulin secretion to hyperglycemia induced by gatifloxacin in rats	Yao, Dan	China Pharmaceut Univ	A401	Mainland	1
T210	Combined contributions of over-secreted glucagon-like peptide 1 and suppressed insulin secretion to hyperglycemia induced by gatifloxacin in rats	Yu, Yunli	China Pharmaceut Univ	A401	Mainland	1
T210	Combined contributions of over-secreted glucagon-like peptide 1 and suppressed insulin secretion to hyperglycemia induced by gatifloxacin in rats	Yao, Dan	Chinese Acad Sci, Shanghai Inst Mat Med	A383	Mainland	3
T210	Combined contributions of over-secreted glucagon-like peptide 1 and suppressed insulin secretion to hyperglycemia induced by gatifloxacin in rats	Yu, Yunli	Soochow Univ	A270	Mainland	1
T211	Rapid screening and identification of alpha-glucosidase inhibitors from mulberry leaves using enzyme-immobilized magnetic beads coupled with HPLC/MS and NMR	Cheng, Yiyu	Zhejiang Univ	A356	Mainland	1
T211	Rapid screening and identification of alpha-glucosidase inhibitors from mulberry leaves using enzyme-immobilized magnetic beads coupled with HPLC/MS and NMR	Tao, Yi	Zhejiang Univ	A356	Mainland	1
T211	Rapid screening and identification of alpha-glucosidase inhibitors from mulberry leaves using enzyme-immobilized magnetic beads coupled with HPLC/MS and NMR	Wang, Yi	Zhejiang Univ	A356	Mainland	1
T211	Rapid screening and identification of alpha-glucosidase inhibitors from mulberry leaves using enzyme-immobilized magnetic beads coupled with HPLC/MS and NMR	Zhang, Yufeng	Zhejiang Univ	A356	Mainland	1
T212	Antihyperglycemic effect of the traditional Chinese scutellaria-coptis herb couple and its main components in streptozotocin-induced diabetic rats	Deng, Yuan-Xiong	Hunan Normal Univ	A148	Mainland	1
T212	Antihyperglycemic effect of the traditional Chinese scutellaria-coptis herb couple and its main components in streptozotocin-induced diabetic rats	Liu, Sheng-Zi	Hunan Normal Univ	A148	Mainland	1
T212	Antihyperglycemic effect of the traditional Chinese scutellaria-coptis herb couple and its main components in streptozotocin-induced diabetic rats	Qiu, Xi-Min	Hunan Normal Univ	A148	Mainland	1
T212	Antihyperglycemic effect of the traditional Chinese scutellaria-coptis herb couple and its main components in streptozotocin-induced diabetic rats	Shi, Qun-Zhi	Hunan Normal Univ	A148	Mainland	1
T212	Antihyperglycemic effect of the traditional Chinese scutellaria-coptis herb couple and its main components in streptozotocin-induced diabetic rats	Zhang, Xiao-Jie	Hunan Normal Univ	A148	Mainland	1
T212	Antihyperglycemic effect of the traditional Chinese scutellaria-coptis herb couple and its main components in streptozotocin-induced diabetic rats	Chen, Bo	Hunan Normal Univ	A148	Mainland	1
T213	The role of serum albumin in the metabolism of Boc5: Molecular identification, species differences and contribution to plasma metabolism	Hu, Wen-Bing	Chinese Acad Sci, Inst Chem	A378	Mainland	3
T213	The role of serum albumin in the metabolism of Boc5: Molecular identification, species differences and contribution to plasma metabolism	Wang, Fu-Yi	Chinese Acad Sci, Inst Chem	A378	Mainland	3
T213	The role of serum albumin in the metabolism of Boc5: Molecular identification, species differences and contribution to plasma metabolism	Ai, Chun-Zhi	Chinese Acad Sci, Dalian Inst Chem Phys	A374	Mainland	3
T213	The role of serum albumin in the metabolism of Boc5: Molecular identification, species differences and contribution to plasma metabolism	Fang, Zhong-Ze	Chinese Acad Sci, Dalian Inst Chem Phys	A374	Mainland	3
T213	The role of serum albumin in the metabolism of Boc5: Molecular identification, species differences and contribution to plasma metabolism	Ge, Guang-Bo	Chinese Acad Sci, Dalian Inst Chem Phys	A374	Mainland	3
T213	The role of serum albumin in the metabolism of Boc5: Molecular identification, species differences and contribution to plasma metabolism	He, Gui-Yuan	Chinese Acad Sci, Dalian Inst Chem Phys	A374	Mainland	3
T213	The role of serum albumin in the metabolism of Boc5: Molecular identification, species differences and contribution to plasma metabolism	Liang, Si-Cheng	Chinese Acad Sci, Dalian Inst Chem Phys	A374	Mainland	3
T213	The role of serum albumin in the metabolism of Boc5: Molecular identification, species differences and contribution to plasma metabolism	Yang, Ling	Chinese Acad Sci, Dalian Inst Chem Phys	A374	Mainland	3
T213	The role of serum albumin in the metabolism of Boc5: Molecular identification, species differences and contribution to plasma metabolism	Zhu, Liang-Liang	Chinese Acad Sci, Dalian Inst Chem Phys	A374	Mainland	3
T213	The role of serum albumin in the metabolism of Boc5: Molecular identification, species differences and contribution to plasma metabolism	Wang, FY (reprint author	Chinese Acad Sci, Dalian Inst Chem Phys	A374	Mainland	3
T213	The role of serum albumin in the metabolism of Boc5: Molecular identification, species differences and contribution to plasma metabolism	Hou, Jie	Dalian Med Univ	A057	Mainland	6
T214	Antidiabetic effects of malonyl ginsenosides from Panax ginseng on type 2 diabetic rats induced by high-fat diet and streptozotocin	Liu, Zhi	Jilin Agr Univ	A162	Mainland	8
T214	Antidiabetic effects of malonyl ginsenosides from Panax ginseng on type 2 diabetic rats induced by high-fat diet and streptozotocin	Li, Wei	Jilin Agr Univ	A162	Mainland	8
T214	Antidiabetic effects of malonyl ginsenosides from Panax ginseng on type 2 diabetic rats induced by high-fat diet and streptozotocin	Zheng, Yi-nan	Jilin Agr Univ	A162	Mainland	8
T214	Antidiabetic effects of malonyl ginsenosides from Panax ginseng on type 2 diabetic rats induced by high-fat diet and streptozotocin	Liu, Zhi	Jilin Agr Univ	A162	Mainland	8
T214	Antidiabetic effects of malonyl ginsenosides from Panax ginseng on type 2 diabetic rats induced by high-fat diet and streptozotocin	Ruan, Chang-chun	Jilin Agr Univ	A162	Mainland	8
T214	Antidiabetic effects of malonyl ginsenosides from Panax ginseng on type 2 diabetic rats induced by high-fat diet and streptozotocin	Sun, Guang-zhi	Jilin Agr Univ	A162	Mainland	8
T214	Antidiabetic effects of malonyl ginsenosides from Panax ginseng on type 2 diabetic rats induced by high-fat diet and streptozotocin	Liu, Zhi	Jilin Agr Univ	A162	Mainland	8
T214	Antidiabetic effects of malonyl ginsenosides from Panax ginseng on type 2 diabetic rats induced by high-fat diet and streptozotocin	Ruan, Chang-chun	Jilin Agr Univ	A162	Mainland	8
T214	Antidiabetic effects of malonyl ginsenosides from Panax ginseng on type 2 diabetic rats induced by high-fat diet and streptozotocin	Sun, Guang-zhi	Jilin Agr Univ	A162	Mainland	8
T214	Antidiabetic effects of malonyl ginsenosides from Panax ginseng on type 2 diabetic rats induced by high-fat diet and streptozotocin	Li, Xiang	Jilin Univ	A161	Mainland	8
T214	Antidiabetic effects of malonyl ginsenosides from Panax ginseng on type 2 diabetic rats induced by high-fat diet and streptozotocin	Chen, Li	Jilin Univ	A161	Mainland	8
T214	Antidiabetic effects of malonyl ginsenosides from Panax ginseng on type 2 diabetic rats induced by high-fat diet and streptozotocin	Zhang, Ming	Jilin Univ	A161	Mainland	8
T215	Sweet tea leaves extract improves leptin resistance in diet-induced obese rats	Liu, Jiang-Qi	Zunyi Med Coll	A430	Mainland	5
T215	Sweet tea leaves extract improves leptin resistance in diet-induced obese rats	Li, Yi-Sheng	Shenzhen ENT Inst	A260	Mainland	5
T215	Sweet tea leaves extract improves leptin resistance in diet-induced obese rats	Liu, Jiang-Qi	Shenzhen ENT Inst	A260	Mainland	5
T215	Sweet tea leaves extract improves leptin resistance in diet-induced obese rats	Qiu, Shu-Qi	Shenzhen ENT Inst	A260	Mainland	5
T215	Sweet tea leaves extract improves leptin resistance in diet-induced obese rats	Zhou, Cai-Jie	Shenzhen ENT Inst	A260	Mainland	5
T215	Sweet tea leaves extract improves leptin resistance in diet-induced obese rats	Li, Yi-Sheng	Shenzhen ENT Inst	A260	Mainland	5
T215	Sweet tea leaves extract improves leptin resistance in diet-induced obese rats	Liu, Jiang-Qi	Shenzhen ENT Inst	A260	Mainland	5
T215	Sweet tea leaves extract improves leptin resistance in diet-induced obese rats	Qiu, Shu-Qi	Shenzhen ENT Inst	A260	Mainland	5
T215	Sweet tea leaves extract improves leptin resistance in diet-induced obese rats	Zhou, Cai-Jie	Shenzhen ENT Inst	A260	Mainland	5
T215	Sweet tea leaves extract improves leptin resistance in diet-induced obese rats	Hou, Shao-Zhen	Guangzhou Univ Chinese Med	A098	Mainland	5
T215	Sweet tea leaves extract improves leptin resistance in diet-induced obese rats	Huang, Song	Guangzhou Univ Chinese Med	A098	Mainland	5
T215	Sweet tea leaves extract improves leptin resistance in diet-induced obese rats	Lai, Xiao-Ping	Guangzhou Univ Chinese Med	A098	Mainland	5
T215	Sweet tea leaves extract improves leptin resistance in diet-induced obese rats	Li, Yi-Sheng	Guangzhou Univ Chinese Med	A098	Mainland	5
T215	Sweet tea leaves extract improves leptin resistance in diet-induced obese rats	Qiu, Shu-Qi	Guangzhou Univ Chinese Med	A098	Mainland	5
T215	Sweet tea leaves extract improves leptin resistance in diet-induced obese rats	Song, Hou-Pan	Guangzhou Univ Chinese Med	A098	Mainland	5
T215	Sweet tea leaves extract improves leptin resistance in diet-induced obese rats	Xie, Fang-Yi	Guangzhou Univ Chinese Med	A098	Mainland	5
T215	Sweet tea leaves extract improves leptin resistance in diet-induced obese rats	Zhou, Cai-Jie	Guangzhou Univ Chinese Med	A098	Mainland	5
T215	Sweet tea leaves extract improves leptin resistance in diet-induced obese rats	Huang, Song	Guangzhou Univ Chinese Med	A098	Mainland	5
T215	Sweet tea leaves extract improves leptin resistance in diet-induced obese rats	Huang, Song	Dongguan Math Engn Acad Chinese Med	A067	Mainland	5
T216	Genistein: A promising therapeutic agent for obesity and diabetes treatment	Behloul, Nouredine	China Pharmaceut Univ	A401	Mainland	1
T216	Genistein: A promising therapeutic agent for obesity and diabetes treatment	Wu, Guanzhong	China Pharmaceut Univ	A401	Mainland	1
T217	A novel indole derivative compound GY3 improves glucose and lipid metabolism via activation of AMP-activated protein kinase pathway	He, Qiaojun	Zhejiang Univ	A356	Mainland	1
T217	A novel indole derivative compound GY3 improves glucose and lipid metabolism via activation of AMP-activated protein kinase pathway	Si, Meimei	Zhejiang Univ	A356	Mainland	1
T217	A novel indole derivative compound GY3 improves glucose and lipid metabolism via activation of AMP-activated protein kinase pathway	Wu, Haoshu	Zhejiang Univ	A356	Mainland	1
T217	A novel indole derivative compound GY3 improves glucose and lipid metabolism via activation of AMP-activated protein kinase pathway	Wu, Honghai	Zhejiang Univ	A356	Mainland	1
T217	A novel indole derivative compound GY3 improves glucose and lipid metabolism via activation of AMP-activated protein kinase pathway	Yan, Youyou	Zhejiang Univ	A356	Mainland	1
T217	A novel indole derivative compound GY3 improves glucose and lipid metabolism via activation of AMP-activated protein kinase pathway	Yang, Bo	Zhejiang Univ	A356	Mainland	1
T217	A novel indole derivative compound GY3 improves glucose and lipid metabolism via activation of AMP-activated protein kinase pathway	Tang, Lei	Guiyang Med Coll	A100	Mainland	1
T218	In vivo characterization of intestinal effects of endomorphin-1 and endomorphin-2 in type 1 diabetic mice	Guo, Chao	Lanzhou Univ	A184	Mainland	12
T218	In vivo characterization of intestinal effects of endomorphin-1 and endomorphin-2 in type 1 diabetic mice	Wang, Rui	Lanzhou Univ	A184	Mainland	12
T218	In vivo characterization of intestinal effects of endomorphin-1 and endomorphin-2 in type 1 diabetic mice	Zhou, Ying	Lanzhou Univ	A184	Mainland	12
T218	In vivo characterization of intestinal effects of endomorphin-1 and endomorphin-2 in type 1 diabetic mice	Wang, Chang-lin	Harbin Inst Technol	A122	Mainland	12
T218	In vivo characterization of intestinal effects of endomorphin-1 and endomorphin-2 in type 1 diabetic mice	Zhang, Ying	Harbin Inst Technol	A122	Mainland	12
T219	Evaluation of the Bioequivalence and Pharmacokinetics of Two Formulations of Gliclazide in Healthy Chinese Volunteers Using Population Pharmacokinetic Approach	Huang, Ji-han	Shanghai Univ Chinese Med	A258	Mainland	3
T219	Evaluation of the Bioequivalence and Pharmacokinetics of Two Formulations of Gliclazide in Healthy Chinese Volunteers Using Population Pharmacokinetic Approach	Li, Lu-jin	Shanghai Univ Chinese Med	A258	Mainland	3
T219	Evaluation of the Bioequivalence and Pharmacokinetics of Two Formulations of Gliclazide in Healthy Chinese Volunteers Using Population Pharmacokinetic Approach	Li, Yun-fei	Shanghai Univ Chinese Med	A258	Mainland	3
T219	Evaluation of the Bioequivalence and Pharmacokinetics of Two Formulations of Gliclazide in Healthy Chinese Volunteers Using Population Pharmacokinetic Approach	Wang, Kun	Shanghai Univ Chinese Med	A258	Mainland	3
T219	Evaluation of the Bioequivalence and Pharmacokinetics of Two Formulations of Gliclazide in Healthy Chinese Volunteers Using Population Pharmacokinetic Approach	Zheng, Qing-shan	Shanghai Univ Chinese Med	A258	Mainland	3
T219	Evaluation of the Bioequivalence and Pharmacokinetics of Two Formulations of Gliclazide in Healthy Chinese Volunteers Using Population Pharmacokinetic Approach	Huang, Xiao-hui	Anhui Med Univ	A005	Mainland	1
T220	Long-acting preparations of exenatide	Cai, Yunpeng	Shanghai Jiao Tong Univ	A248	Mainland	3
T220	Long-acting preparations of exenatide	Liu, Zhenguo	Shanghai Jiao Tong Univ	A248	Mainland	3
T220	Long-acting preparations of exenatide	Yuan, Weien	Shanghai Jiao Tong Univ	A248	Mainland	3
T220	Long-acting preparations of exenatide	Wei, Liangming	Shanghai Jiao Tong Univ	A248	Mainland	3
T220	Long-acting preparations of exenatide	Cai, Yunpeng	Shanghai Jiao Tong Univ	A248	Mainland	3
T220	Long-acting preparations of exenatide	Huang, Xiwen	Shanghai Jiao Tong Univ	A248	Mainland	3
T220	Long-acting preparations of exenatide	Ma, Liuqing	Shanghai Jiao Tong Univ	A248	Mainland	3
T220	Long-acting preparations of exenatide	Tao, Anqi	Shanghai Jiao Tong Univ	A248	Mainland	3
T220	Long-acting preparations of exenatide	Yuan, Weien	Shanghai Jiao Tong Univ	A248	Mainland	3
T221	Diabetes Results in Structural Alteration of Chondroitin Sulfate in the Urine	Hong, Jing	China Japan Friendship Hosp	A418	Mainland	6
T221	Diabetes Results in Structural Alteration of Chondroitin Sulfate in the Urine	Fu, Guixiang	China Japan Friendship Hosp	A418	Mainland	6
T221	Diabetes Results in Structural Alteration of Chondroitin Sulfate in the Urine	Guo, Jingzhen	China Japan Friendship Hosp	A418	Mainland	6
T221	Diabetes Results in Structural Alteration of Chondroitin Sulfate in the Urine	Li, Ping	China Japan Friendship Hosp	A418	Mainland	6
T221	Diabetes Results in Structural Alteration of Chondroitin Sulfate in the Urine	Li, Zhiguo	China Japan Friendship Hosp	A418	Mainland	6
T221	Diabetes Results in Structural Alteration of Chondroitin Sulfate in the Urine	Lu, Xiaoguang	China Japan Friendship Hosp	A418	Mainland	6
T221	Diabetes Results in Structural Alteration of Chondroitin Sulfate in the Urine	Zhang, Haojun	China Japan Friendship Hosp	A418	Mainland	6
T221	Diabetes Results in Structural Alteration of Chondroitin Sulfate in the Urine	Zhao, Tingting	China Japan Friendship Hosp	A418	Mainland	6
T222	MT-alpha-Glucan from the Fruit Body of the Maitake Medicinal Mushroom Grifola frondosa (Higher Basidiomyetes) Shows Protective Effects for Hypoglycemic Pancreatic beta-Cells	Wu, Wutong	China Pharmaceut Univ	A401	Mainland	1
T222	MT-alpha-Glucan from the Fruit Body of the Maitake Medicinal Mushroom Grifola frondosa (Higher Basidiomyetes) Shows Protective Effects for Hypoglycemic Pancreatic beta-Cells	Guo, Shuzhen	Hefei Univ Technol	A127	Mainland	1
T222	MT-alpha-Glucan from the Fruit Body of the Maitake Medicinal Mushroom Grifola frondosa (Higher Basidiomyetes) Shows Protective Effects for Hypoglycemic Pancreatic beta-Cells	Han, Juncheng	Hefei Univ Technol	A127	Mainland	1
T222	MT-alpha-Glucan from the Fruit Body of the Maitake Medicinal Mushroom Grifola frondosa (Higher Basidiomyetes) Shows Protective Effects for Hypoglycemic Pancreatic beta-Cells	Lei, Hong	Hefei Univ Technol	A127	Mainland	1
T222	MT-alpha-Glucan from the Fruit Body of the Maitake Medicinal Mushroom Grifola frondosa (Higher Basidiomyetes) Shows Protective Effects for Hypoglycemic Pancreatic beta-Cells	Sun, Hanju	Hefei Univ Technol	A127	Mainland	1
T222	MT-alpha-Glucan from the Fruit Body of the Maitake Medicinal Mushroom Grifola frondosa (Higher Basidiomyetes) Shows Protective Effects for Hypoglycemic Pancreatic beta-Cells	Wang, Qin	Hefei Univ Technol	A127	Mainland	1
T222	MT-alpha-Glucan from the Fruit Body of the Maitake Medicinal Mushroom Grifola frondosa (Higher Basidiomyetes) Shows Protective Effects for Hypoglycemic Pancreatic beta-Cells	Zhang, Minmin	Hefei Univ Technol	A127	Mainland	1
T223	Transferability of Indirect Cost of Chronic Disease: A Systematic Review and Meta-Analysis	Hu, Hao	Quintiles Greater China Ltd	A183	Mainland	None
T224	Molecular docking of citrus flavonoids with some targets related to diabetes	Lu, Yan-Hua	E China Univ Sci & Technol	A152	Mainland	3
T224	Molecular docking of citrus flavonoids with some targets related to diabetes	Shen, Wei	E China Univ Sci & Technol	A152	Mainland	3
T225	Cariporide, a Specific Na+/H+ Exchanger 1 Blocker, Inhibits Neointimal Proliferation Induced by Advanced Glycation End Products in a Balloon Injury Rat Model	Liu, Liying	Cent S Univ	A416	Mainland	1
T225	Cariporide, a Specific Na+/H+ Exchanger 1 Blocker, Inhibits Neointimal Proliferation Induced by Advanced Glycation End Products in a Balloon Injury Rat Model	Liu, Yuhui	Cent S Univ	A416	Mainland	1
T225	Cariporide, a Specific Na+/H+ Exchanger 1 Blocker, Inhibits Neointimal Proliferation Induced by Advanced Glycation End Products in a Balloon Injury Rat Model	Song, Tao	Cent S Univ	A416	Mainland	1
T225	Cariporide, a Specific Na+/H+ Exchanger 1 Blocker, Inhibits Neointimal Proliferation Induced by Advanced Glycation End Products in a Balloon Injury Rat Model	Wu, Shujin	Cent S Univ	A416	Mainland	1
T225	Cariporide, a Specific Na+/H+ Exchanger 1 Blocker, Inhibits Neointimal Proliferation Induced by Advanced Glycation End Products in a Balloon Injury Rat Model	Zhou, Shouhong	Cent S Univ	A416	Mainland	1
T225	Cariporide, a Specific Na+/H+ Exchanger 1 Blocker, Inhibits Neointimal Proliferation Induced by Advanced Glycation End Products in a Balloon Injury Rat Model	Yang, Qingshan	Gan Prov Hosp	A185	Mainland	1
T225	Cariporide, a Specific Na+/H+ Exchanger 1 Blocker, Inhibits Neointimal Proliferation Induced by Advanced Glycation End Products in a Balloon Injury Rat Model	Wu, Shujin	Gan Prov Hosp	A185	Mainland	1
T225	Cariporide, a Specific Na+/H+ Exchanger 1 Blocker, Inhibits Neointimal Proliferation Induced by Advanced Glycation End Products in a Balloon Injury Rat Model	Liu, Qianqian	Cang Zhou Integrated Tradit & Western Med Hosp	A132	Mainland	1
T226	Aqueous Extracts of Cordyceps militaris (Ascomycetes) Lower the Levels of Plasma Glucose by Activating the Cholinergic Nerve in Streptozotocin-Induced Diabetic Rats	Chang, Shih-Liang	China Med Univ	A410	Taiwan	2
T226	Aqueous Extracts of Cordyceps militaris (Ascomycetes) Lower the Levels of Plasma Glucose by Activating the Cholinergic Nerve in Streptozotocin-Induced Diabetic Rats	Lee, Yu-Chen	China Med Univ	A410	Taiwan	2
T226	Aqueous Extracts of Cordyceps militaris (Ascomycetes) Lower the Levels of Plasma Glucose by Activating the Cholinergic Nerve in Streptozotocin-Induced Diabetic Rats	Tsai, Chin-Chun	I Shou Univ	A350	Taiwan	2
T226	Aqueous Extracts of Cordyceps militaris (Ascomycetes) Lower the Levels of Plasma Glucose by Activating the Cholinergic Nerve in Streptozotocin-Induced Diabetic Rats	Tsai, Chin-Chun	I Shou Univ	A350	Taiwan	2
T226	Aqueous Extracts of Cordyceps militaris (Ascomycetes) Lower the Levels of Plasma Glucose by Activating the Cholinergic Nerve in Streptozotocin-Induced Diabetic Rats	Tzeng, Chung-Yuh	Taichung Vet Gen Hosp	A278	Taiwan	2
T226	Aqueous Extracts of Cordyceps militaris (Ascomycetes) Lower the Levels of Plasma Glucose by Activating the Cholinergic Nerve in Streptozotocin-Induced Diabetic Rats	Cheng, Yu-Wen	Lees Gen Hosp	A186	Taiwan	2
T226	Aqueous Extracts of Cordyceps militaris (Ascomycetes) Lower the Levels of Plasma Glucose by Activating the Cholinergic Nerve in Streptozotocin-Induced Diabetic Rats	Chen, Hong-Chen	Natl Chung Hsing Univ	A119	Taiwan	2
T226	Aqueous Extracts of Cordyceps militaris (Ascomycetes) Lower the Levels of Plasma Glucose by Activating the Cholinergic Nerve in Streptozotocin-Induced Diabetic Rats	Chen, Ying-I	Natl Chung Hsing Univ	A119	Taiwan	2
T226	Aqueous Extracts of Cordyceps militaris (Ascomycetes) Lower the Levels of Plasma Glucose by Activating the Cholinergic Nerve in Streptozotocin-Induced Diabetic Rats	Cheng, Yu-Wen	Natl Tsing Hua Univ	A111	Taiwan	2
T226	Aqueous Extracts of Cordyceps militaris (Ascomycetes) Lower the Levels of Plasma Glucose by Activating the Cholinergic Nerve in Streptozotocin-Induced Diabetic Rats	Lai, Yiu-Kay	Natl Tsing Hua Univ	A111	Taiwan	2
T226	Aqueous Extracts of Cordyceps militaris (Ascomycetes) Lower the Levels of Plasma Glucose by Activating the Cholinergic Nerve in Streptozotocin-Induced Diabetic Rats	Chang, Chin-Hsien	En Chu Kong Hosp	A071	Taiwan	2
T226	Aqueous Extracts of Cordyceps militaris (Ascomycetes) Lower the Levels of Plasma Glucose by Activating the Cholinergic Nerve in Streptozotocin-Induced Diabetic Rats	Chang, Shih-Liang	Da Yeh Univ	A062	Taiwan	2
T226	Aqueous Extracts of Cordyceps militaris (Ascomycetes) Lower the Levels of Plasma Glucose by Activating the Cholinergic Nerve in Streptozotocin-Induced Diabetic Rats	Hsu, Tai-Hao	Da Yeh Univ	A062	Taiwan	2
T227	Observational Study of Once-Daily Insulin Detemir in People with Type 2 Diabetes Aged 75 Years or Older	Ji, Qiuhe	Fourth Mil Med Univ	A395	Mainland	11
T228	Metabolic profile of puerarin in rats after intragastric administration of puerarin solid lipid nanoparticles	Chen, Min-Sheng	Southern Med Univ	A205	Mainland	14
T228	Metabolic profile of puerarin in rats after intragastric administration of puerarin solid lipid nanoparticles	Chen, Min-Sheng	Guangzhou Med Univ	A097	Mainland	14
T228	Metabolic profile of puerarin in rats after intragastric administration of puerarin solid lipid nanoparticles	Liu, Shi-Ming	Guangzhou Med Univ	A097	Mainland	14
T228	Metabolic profile of puerarin in rats after intragastric administration of puerarin solid lipid nanoparticles	Luo, Cheng-Feng	Guangzhou Med Univ	A097	Mainland	14
T228	Metabolic profile of puerarin in rats after intragastric administration of puerarin solid lipid nanoparticles	Tian, Juan	Guangzhou Med Univ	A097	Mainland	14
T228	Metabolic profile of puerarin in rats after intragastric administration of puerarin solid lipid nanoparticles	Xiong, Long-Gen	Guangzhou Med Univ	A097	Mainland	14
T228	Metabolic profile of puerarin in rats after intragastric administration of puerarin solid lipid nanoparticles	Hou, Ning	Guangzhou Med Univ	A097	Mainland	14
T228	Metabolic profile of puerarin in rats after intragastric administration of puerarin solid lipid nanoparticles	Luo, Jian-Dong	Guangzhou Med Univ	A097	Mainland	14
T228	Metabolic profile of puerarin in rats after intragastric administration of puerarin solid lipid nanoparticles	Yuan, Mu	Guangzhou Med Univ	A097	Mainland	14
T228	Metabolic profile of puerarin in rats after intragastric administration of puerarin solid lipid nanoparticles	Chen, Min-Sheng	Guangdong Cardiovasc Inst	A090	Mainland	14
T228	Metabolic profile of puerarin in rats after intragastric administration of puerarin solid lipid nanoparticles	Hou, Ning	Guangdong Cardiovasc Inst	A090	Mainland	14
T228	Metabolic profile of puerarin in rats after intragastric administration of puerarin solid lipid nanoparticles	Liu, Shi-Ming	Guangdong Cardiovasc Inst	A090	Mainland	14
T228	Metabolic profile of puerarin in rats after intragastric administration of puerarin solid lipid nanoparticles	Luo, Cheng-Feng	Guangdong Cardiovasc Inst	A090	Mainland	14
T228	Metabolic profile of puerarin in rats after intragastric administration of puerarin solid lipid nanoparticles	Luo, Jian-Dong	Guangdong Cardiovasc Inst	A090	Mainland	14
T228	Metabolic profile of puerarin in rats after intragastric administration of puerarin solid lipid nanoparticles	Tian, Juan	Guangdong Cardiovasc Inst	A090	Mainland	14
T228	Metabolic profile of puerarin in rats after intragastric administration of puerarin solid lipid nanoparticles	Xiong, Long-Gen	Guangdong Cardiovasc Inst	A090	Mainland	14
T228	Metabolic profile of puerarin in rats after intragastric administration of puerarin solid lipid nanoparticles	Yuan, Mu	Guangdong Cardiovasc Inst	A090	Mainland	14
T229	Preparation, characterization, and in vitro and in vivo investigation of chitosan-coated poly (d,l-lactide-co-glycolide) nanoparticles for intestinal delivery of exendin-4	Chen, Yan	Jilin Univ	A161	Mainland	8
T229	Preparation, characterization, and in vitro and in vivo investigation of chitosan-coated poly (d,l-lactide-co-glycolide) nanoparticles for intestinal delivery of exendin-4	Dong, Qingguang	Jilin Univ	A161	Mainland	8
T229	Preparation, characterization, and in vitro and in vivo investigation of chitosan-coated poly (d,l-lactide-co-glycolide) nanoparticles for intestinal delivery of exendin-4	Feng, Jiao	Jilin Univ	A161	Mainland	8
T229	Preparation, characterization, and in vitro and in vivo investigation of chitosan-coated poly (d,l-lactide-co-glycolide) nanoparticles for intestinal delivery of exendin-4	Gu, Tiejun	Jilin Univ	A161	Mainland	8
T229	Preparation, characterization, and in vitro and in vivo investigation of chitosan-coated poly (d,l-lactide-co-glycolide) nanoparticles for intestinal delivery of exendin-4	Kong, Wei	Jilin Univ	A161	Mainland	8
T229	Preparation, characterization, and in vitro and in vivo investigation of chitosan-coated poly (d,l-lactide-co-glycolide) nanoparticles for intestinal delivery of exendin-4	Sun, Yanan	Jilin Univ	A161	Mainland	8
T229	Preparation, characterization, and in vitro and in vivo investigation of chitosan-coated poly (d,l-lactide-co-glycolide) nanoparticles for intestinal delivery of exendin-4	Wang, Mengshu	Jilin Univ	A161	Mainland	8
T229	Preparation, characterization, and in vitro and in vivo investigation of chitosan-coated poly (d,l-lactide-co-glycolide) nanoparticles for intestinal delivery of exendin-4	Wu, Yongge	Jilin Univ	A161	Mainland	8
T229	Preparation, characterization, and in vitro and in vivo investigation of chitosan-coated poly (d,l-lactide-co-glycolide) nanoparticles for intestinal delivery of exendin-4	Zhang, Yong	Jilin Univ	A161	Mainland	8
T229	Preparation, characterization, and in vitro and in vivo investigation of chitosan-coated poly (d,l-lactide-co-glycolide) nanoparticles for intestinal delivery of exendin-4	Yang, Xu	BCHT Biopharm Co Ltd	A039	Mainland	8
T230	Find novel dual-agonist drugs for treating type 2 diabetes by means of cheminformatics	Liu, Lei	Tianjin Med Univ	A286	Mainland	7
T230	Find novel dual-agonist drugs for treating type 2 diabetes by means of cheminformatics	Ma, Ying	Tianjin Med Univ	A286	Mainland	7
T230	Find novel dual-agonist drugs for treating type 2 diabetes by means of cheminformatics	Wang, Run-Ling	Tianjin Med Univ	A286	Mainland	7
T230	Find novel dual-agonist drugs for treating type 2 diabetes by means of cheminformatics	Wang, Shu-Qing	Tianjin Med Univ	A286	Mainland	7
T230	Find novel dual-agonist drugs for treating type 2 diabetes by means of cheminformatics	Xu, Wei-Ren	Tianjin Inst Pharmaceut Res	A285	Mainland	7
T231	Prevalence of Primary Aldosteronism in Hypertensive Subjects with Hyperglycemia	Chang, Guijuan	Peoples Hosp Xinjiang Uygur Autonomous Reg,	A331	Mainland	None
T231	Prevalence of Primary Aldosteronism in Hypertensive Subjects with Hyperglycemia	Li, Nanfang	Peoples Hosp Xinjiang Uygur Autonomous Reg,	A331	Mainland	None
T231	Prevalence of Primary Aldosteronism in Hypertensive Subjects with Hyperglycemia	Wang, Hongmei	Peoples Hosp Xinjiang Uygur Autonomous Reg,	A331	Mainland	None
T231	Prevalence of Primary Aldosteronism in Hypertensive Subjects with Hyperglycemia	Wang, Menghui	Peoples Hosp Xinjiang Uygur Autonomous Reg,	A331	Mainland	None
T231	Prevalence of Primary Aldosteronism in Hypertensive Subjects with Hyperglycemia	Wang, Xinling	Peoples Hosp Xinjiang Uygur Autonomous Reg,	A331	Mainland	None
T231	Prevalence of Primary Aldosteronism in Hypertensive Subjects with Hyperglycemia	Zhang, Delian	Peoples Hosp Xinjiang Uygur Autonomous Reg,	A331	Mainland	None
T231	Prevalence of Primary Aldosteronism in Hypertensive Subjects with Hyperglycemia	Zhou, Keming	Peoples Hosp Xinjiang Uygur Autonomous Reg,	A331	Mainland	None
T231	Prevalence of Primary Aldosteronism in Hypertensive Subjects with Hyperglycemia	Zu, Feiya	Peoples Hosp Xinjiang Uygur Autonomous Reg,	A331	Mainland	None
T232	A Multinational, Observational Study to Investigate the Efficacy, Safety and Tolerability of Acarbose as Add-On or Monotherapy in a Range of Patients: The GlucoVIP Study	Zhang, Weiwei	PLA Gen Hosp	A400	Mainland	7
T233	Nateglinide in Combination with Metformin in Chinese Patients with Type 2 Diabetes Mellitus: A Post-Marketing Surveillance Study	Yang, Jin-Kui	Capital Med Univ	A267	Mainland	7
T233	Nateglinide in Combination with Metformin in Chinese Patients with Type 2 Diabetes Mellitus: A Post-Marketing Surveillance Study	Wang, Lei	Novartis Pharmaceut Co Ltd (China)	A222	Mainland	6
T234	The human glucagon-like peptide-1 analogue liraglutide regulates pancreatic beta-cell proliferation and apoptosis via an AMPK/mTOR/P70S6K signaling pathway	Hu, Yuan	PLA Gen Hosp	A400	Mainland	7
T234	The human glucagon-like peptide-1 analogue liraglutide regulates pancreatic beta-cell proliferation and apoptosis via an AMPK/mTOR/P70S6K signaling pathway	Liu, Ping	PLA Gen Hosp	A400	Mainland	7
T234	The human glucagon-like peptide-1 analogue liraglutide regulates pancreatic beta-cell proliferation and apoptosis via an AMPK/mTOR/P70S6K signaling pathway	Gong, Yan-Ping	PLA Gen Hosp	A400	Mainland	7
T234	The human glucagon-like peptide-1 analogue liraglutide regulates pancreatic beta-cell proliferation and apoptosis via an AMPK/mTOR/P70S6K signaling pathway	Gu, Zhao-Yan	PLA Gen Hosp	A400	Mainland	7
T234	The human glucagon-like peptide-1 analogue liraglutide regulates pancreatic beta-cell proliferation and apoptosis via an AMPK/mTOR/P70S6K signaling pathway	Li, Chun-Lin	PLA Gen Hosp	A400	Mainland	7
T234	The human glucagon-like peptide-1 analogue liraglutide regulates pancreatic beta-cell proliferation and apoptosis via an AMPK/mTOR/P70S6K signaling pathway	Liu, Yu	PLA Gen Hosp	A400	Mainland	7
T234	The human glucagon-like peptide-1 analogue liraglutide regulates pancreatic beta-cell proliferation and apoptosis via an AMPK/mTOR/P70S6K signaling pathway	Miao, Xin-Yu	PLA Gen Hosp	A400	Mainland	7
T234	The human glucagon-like peptide-1 analogue liraglutide regulates pancreatic beta-cell proliferation and apoptosis via an AMPK/mTOR/P70S6K signaling pathway	Shu, Hua	PLA Gen Hosp	A400	Mainland	7
T234	The human glucagon-like peptide-1 analogue liraglutide regulates pancreatic beta-cell proliferation and apoptosis via an AMPK/mTOR/P70S6K signaling pathway	Li, Lin	PLA Second Artillery Force, Gen Hosp	A392	Mainland	7
T235	Astragalus polysaccharide stimulates glucose uptake in L6 myotubes through AMPK activation and AS160/TBC1D4 phosphorylation	Bu, Lang	Wuhan Univ	A306	Mainland	5
T235	Astragalus polysaccharide stimulates glucose uptake in L6 myotubes through AMPK activation and AS160/TBC1D4 phosphorylation	Li, Ke	Wuhan Univ	A306	Mainland	5
T235	Astragalus polysaccharide stimulates glucose uptake in L6 myotubes through AMPK activation and AS160/TBC1D4 phosphorylation	Liu, Jian	Wuhan Univ	A306	Mainland	5
T235	Astragalus polysaccharide stimulates glucose uptake in L6 myotubes through AMPK activation and AS160/TBC1D4 phosphorylation	Lu, Jin-zhi	Wuhan Univ	A306	Mainland	5
T235	Astragalus polysaccharide stimulates glucose uptake in L6 myotubes through AMPK activation and AS160/TBC1D4 phosphorylation	Ou-Yang, Jing-ping	Wuhan Univ	A306	Mainland	5
T235	Astragalus polysaccharide stimulates glucose uptake in L6 myotubes through AMPK activation and AS160/TBC1D4 phosphorylation	Su, Ke	Wuhan Univ	A306	Mainland	5
T235	Astragalus polysaccharide stimulates glucose uptake in L6 myotubes through AMPK activation and AS160/TBC1D4 phosphorylation	Wang, Jing	Wuhan Univ	A306	Mainland	5
T235	Astragalus polysaccharide stimulates glucose uptake in L6 myotubes through AMPK activation and AS160/TBC1D4 phosphorylation	Wang, Nian	Wuhan Univ	A306	Mainland	5
T235	Astragalus polysaccharide stimulates glucose uptake in L6 myotubes through AMPK activation and AS160/TBC1D4 phosphorylation	Yang, Si-tu	Wuhan Univ	A306	Mainland	5
T235	Astragalus polysaccharide stimulates glucose uptake in L6 myotubes through AMPK activation and AS160/TBC1D4 phosphorylation	Zhang, De-ling	Wuhan Univ	A306	Mainland	5
T235	Astragalus polysaccharide stimulates glucose uptake in L6 myotubes through AMPK activation and AS160/TBC1D4 phosphorylation	Zhang, Ye-min	Wuhan Univ	A306	Mainland	5
T235	Astragalus polysaccharide stimulates glucose uptake in L6 myotubes through AMPK activation and AS160/TBC1D4 phosphorylation	Zhang, Jing-fang	Jingchu Univ Technol	A180	Mainland	5
T236	Chronic Pretreatment of Metformin is Associated with the Reduction of the No-Reflow Phenomenon in Patients with Diabetes Mellitus After Primary Angioplasty for Acute Myocardial Infarction	Yang, Yue-Jin	Chinese Acad Med Sci, Fuwai Hosp	A404	Mainland	6
T236	Chronic Pretreatment of Metformin is Associated with the Reduction of the No-Reflow Phenomenon in Patients with Diabetes Mellitus After Primary Angioplasty for Acute Myocardial Infarction	Yang, Yue-Jin	Chinese Acad Med Sci, Fuwai Hosp	A404	Mainland	6
T237	Excessive nicotinic acid increases methyl consumption and hydrogen peroxide generation in rats	Cao, Yu	China Med Univ	A402	Mainland	2
T237	Excessive nicotinic acid increases methyl consumption and hydrogen peroxide generation in rats	Li, Da	China Med Univ	A402	Mainland	2
T237	Excessive nicotinic acid increases methyl consumption and hydrogen peroxide generation in rats	Li, Shu-Zhuang	Dalian Med Univ	A057	Mainland	6
T237	Excessive nicotinic acid increases methyl consumption and hydrogen peroxide generation in rats	Luo, Ning	Dalian Univ	A054	Mainland	4
T237	Excessive nicotinic acid increases methyl consumption and hydrogen peroxide generation in rats	Ma, Qiang	Dalian Univ	A054	Mainland	4
T237	Excessive nicotinic acid increases methyl consumption and hydrogen peroxide generation in rats	Shi, Qiang	Dalian Univ	A054	Mainland	4
T237	Excessive nicotinic acid increases methyl consumption and hydrogen peroxide generation in rats	Zhou, Shi-Sheng	Dalian Univ	A054	Mainland	4
T238	Effects of insulin therapy on fracture healing and expression of VEGF in diabetic rats	Du, Shun-Lei	Taishan Med Univ	A280	Mainland	None
T238	Effects of insulin therapy on fracture healing and expression of VEGF in diabetic rats	Lu, Yi-Ting	Taishan Med Univ	A280	Mainland	None
T238	Effects of insulin therapy on fracture healing and expression of VEGF in diabetic rats	Wang, Da-Wei	Taishan Med Univ	A280	Mainland	None
T238	Effects of insulin therapy on fracture healing and expression of VEGF in diabetic rats	Wang, Zhan-Chao	Taishan Med Univ	A280	Mainland	None
T238	Effects of insulin therapy on fracture healing and expression of VEGF in diabetic rats	Xu, Ming-Tao	Taishan Med Univ	A280	Mainland	None
T238	Effects of insulin therapy on fracture healing and expression of VEGF in diabetic rats	Du, Shun-Lei	Taishan Med Univ	A280	Mainland	None
T238	Effects of insulin therapy on fracture healing and expression of VEGF in diabetic rats	Lu, Yi-Ting	Taishan Med Univ	A280	Mainland	None
T238	Effects of insulin therapy on fracture healing and expression of VEGF in diabetic rats	Wang, Da-Wei	Taishan Med Univ	A280	Mainland	None
T238	Effects of insulin therapy on fracture healing and expression of VEGF in diabetic rats	Wang, Zhan-Chao	Taishan Med Univ	A280	Mainland	None
T238	Effects of insulin therapy on fracture healing and expression of VEGF in diabetic rats	Xu, Ming-Tao	Taishan Med Univ	A280	Mainland	None
T239	Argirein alleviates corpus cavernosum dysfunction by suppressing pro-inflammatory factors p66Shc and ER stress chaperone Bip in diabetic rats	Dai, De-Zai	China Pharmaceut Univ	A401	Mainland	1
T239	Argirein alleviates corpus cavernosum dysfunction by suppressing pro-inflammatory factors p66Shc and ER stress chaperone Bip in diabetic rats	Cong, Xiao-Dong	Zhejiang Chinese Med Univ	A362	Mainland	1
T239	Argirein alleviates corpus cavernosum dysfunction by suppressing pro-inflammatory factors p66Shc and ER stress chaperone Bip in diabetic rats	Zhang, Yun	Zhejiang Chinese Med Univ	A362	Mainland	1
T240	Curcumin attenuates lipolysis stimulated by tumor necrosis factor-et or isoproterenol in 3T3-L1 adipocytes	Xie, Xiao-yun	Tongji Univ	A291	Mainland	3
T240	Curcumin attenuates lipolysis stimulated by tumor necrosis factor-et or isoproterenol in 3T3-L1 adipocytes	Kong, Po-Ren	Shandong Jiaotong Univ	A236	Mainland	3
T240	Curcumin attenuates lipolysis stimulated by tumor necrosis factor-et or isoproterenol in 3T3-L1 adipocytes	Li, Yan-xiang	Shandong Jiaotong Univ	A236	Mainland	3
T240	Curcumin attenuates lipolysis stimulated by tumor necrosis factor-et or isoproterenol in 3T3-L1 adipocytes	Li, Ying	Shandong Jiaotong Univ	A236	Mainland	3
T240	Curcumin attenuates lipolysis stimulated by tumor necrosis factor-et or isoproterenol in 3T3-L1 adipocytes	Wu, Jin-feng	Fudan Univ	A076	Mainland	3
T241	Cardiovascular risk in autoimmune disorders: Role of asymmetric dimethylarginine	Chen, Xu-Meng	Cent S Univ	A416	Mainland	1
T241	Cardiovascular risk in autoimmune disorders: Role of asymmetric dimethylarginine	Hu, Chang-Ping	Cent S Univ	A416	Mainland	1
T241	Cardiovascular risk in autoimmune disorders: Role of asymmetric dimethylarginine	Jiang, Jun-Lin	Cent S Univ	A416	Mainland	1
T241	Cardiovascular risk in autoimmune disorders: Role of asymmetric dimethylarginine	Li, Yuan-Jian	Cent S Univ	A416	Mainland	1
T242	Wy14643 improves vascular function in the aorta of the spontaneously hypertensive rat mainly by activating peroxisome proliferator-activated receptors alpha	Leung, Susan W. S.	Univ Hong Kong	A324	Hong Kong	5
T242	Wy14643 improves vascular function in the aorta of the spontaneously hypertensive rat mainly by activating peroxisome proliferator-activated receptors alpha	Man, Ricky Y. K.	Univ Hong Kong	A324	Hong Kong	5
T242	Wy14643 improves vascular function in the aorta of the spontaneously hypertensive rat mainly by activating peroxisome proliferator-activated receptors alpha	Qu, Chen	Univ Hong Kong	A324	Hong Kong	5
T242	Wy14643 improves vascular function in the aorta of the spontaneously hypertensive rat mainly by activating peroxisome proliferator-activated receptors alpha	Vanhoutte, Paul M.	Univ Hong Kong	A324	Hong Kong	5
T243	Astragaloside IV attenuates Toll-like receptor 4 expression via NF-kappa B pathway under high glucose condition in mesenchymal stem cells	Xia, Hongli	Cent Hosp Xianning	A322	Mainland	13
T243	Astragaloside IV attenuates Toll-like receptor 4 expression via NF-kappa B pathway under high glucose condition in mesenchymal stem cells	Li, Mincai	Hubei Univ Sci & Technol	A140	Mainland	13
T243	Astragaloside IV attenuates Toll-like receptor 4 expression via NF-kappa B pathway under high glucose condition in mesenchymal stem cells	Li, Suqin	Hubei Univ Sci & Technol	A140	Mainland	13
T243	Astragaloside IV attenuates Toll-like receptor 4 expression via NF-kappa B pathway under high glucose condition in mesenchymal stem cells	She, Tonghui	Hubei Univ Sci & Technol	A140	Mainland	13
T243	Astragaloside IV attenuates Toll-like receptor 4 expression via NF-kappa B pathway under high glucose condition in mesenchymal stem cells	Yu, Liangzu	Hubei Univ Sci & Technol	A140	Mainland	13
T243	Astragaloside IV attenuates Toll-like receptor 4 expression via NF-kappa B pathway under high glucose condition in mesenchymal stem cells	Chen, Yongbin	Hubei Univ Sci & Technol	A140	Mainland	13
T243	Astragaloside IV attenuates Toll-like receptor 4 expression via NF-kappa B pathway under high glucose condition in mesenchymal stem cells	Gan, Yapin	Hubei Univ Sci & Technol	A140	Mainland	13
T243	Astragaloside IV attenuates Toll-like receptor 4 expression via NF-kappa B pathway under high glucose condition in mesenchymal stem cells	Hu, Zhengwu	Hubei Univ Sci & Technol	A140	Mainland	13
T243	Astragaloside IV attenuates Toll-like receptor 4 expression via NF-kappa B pathway under high glucose condition in mesenchymal stem cells	Li, Mincai	Hubei Univ Sci & Technol	A140	Mainland	13
T243	Astragaloside IV attenuates Toll-like receptor 4 expression via NF-kappa B pathway under high glucose condition in mesenchymal stem cells	Li, Suqin	Hubei Univ Sci & Technol	A140	Mainland	13
T243	Astragaloside IV attenuates Toll-like receptor 4 expression via NF-kappa B pathway under high glucose condition in mesenchymal stem cells	Liu, Fuxin	Hubei Univ Sci & Technol	A140	Mainland	13
T243	Astragaloside IV attenuates Toll-like receptor 4 expression via NF-kappa B pathway under high glucose condition in mesenchymal stem cells	She, Tonghui	Hubei Univ Sci & Technol	A140	Mainland	13
T244	Determination of Tolbutamide and its Metabolite in Human Plasma by High Performance Liquid Chromatography and its Application to Pharmacokinetics	Hu, Guoxin	Wenzhou Med Coll	A303	Mainland	8
T244	Determination of Tolbutamide and its Metabolite in Human Plasma by High Performance Liquid Chromatography and its Application to Pharmacokinetics	Lin, Dan	Wenzhou Med Coll	A303	Mainland	8
T244	Determination of Tolbutamide and its Metabolite in Human Plasma by High Performance Liquid Chromatography and its Application to Pharmacokinetics	Pan, Peipei	Wenzhou Med Coll	A303	Mainland	8
T244	Determination of Tolbutamide and its Metabolite in Human Plasma by High Performance Liquid Chromatography and its Application to Pharmacokinetics	Wang, Mengmeng	Wenzhou Med Coll	A303	Mainland	8
T244	Determination of Tolbutamide and its Metabolite in Human Plasma by High Performance Liquid Chromatography and its Application to Pharmacokinetics	Wang, Zhe	Wenzhou Med Coll	A303	Mainland	8
T244	Determination of Tolbutamide and its Metabolite in Human Plasma by High Performance Liquid Chromatography and its Application to Pharmacokinetics	Xia, Mengming	Wenzhou Med Coll	A303	Mainland	8
T244	Determination of Tolbutamide and its Metabolite in Human Plasma by High Performance Liquid Chromatography and its Application to Pharmacokinetics	Zhang, XiaoQian	Wenzhou Med Coll	A303	Mainland	8
T244	Determination of Tolbutamide and its Metabolite in Human Plasma by High Performance Liquid Chromatography and its Application to Pharmacokinetics	Kan, Xin	Wenzhou Third Peoples Hosp	A302	Mainland	8
T245	Characterization of the gene expression profile of heterozygous liver-specific glucokinase knockout mice at a young age	Jia, Jianwei	Ningxia Med Univ	A220	Mainland	4
T245	Characterization of the gene expression profile of heterozygous liver-specific glucokinase knockout mice at a young age	Lei, Zhen	Ningxia Med Univ	A220	Mainland	4
T245	Characterization of the gene expression profile of heterozygous liver-specific glucokinase knockout mice at a young age	Niu, Gang	Beijing N&N Genetech Co	A025	Mainland	4
T245	Characterization of the gene expression profile of heterozygous liver-specific glucokinase knockout mice at a young age	Guo, Tingting	Peking Univ	A017	Mainland	4
T245	Characterization of the gene expression profile of heterozygous liver-specific glucokinase knockout mice at a young age	Irwin, David M.	Peking Univ	A017	Mainland	4
T245	Characterization of the gene expression profile of heterozygous liver-specific glucokinase knockout mice at a young age	Li, Hui	Peking Univ	A017	Mainland	4
T245	Characterization of the gene expression profile of heterozygous liver-specific glucokinase knockout mice at a young age	Mao, Yiqing	Peking Univ	A017	Mainland	4
T245	Characterization of the gene expression profile of heterozygous liver-specific glucokinase knockout mice at a young age	Song, Rongjing	Peking Univ	A017	Mainland	4
T245	Characterization of the gene expression profile of heterozygous liver-specific glucokinase knockout mice at a young age	Tan, Huanran	Peking Univ	A017	Mainland	4
T245	Characterization of the gene expression profile of heterozygous liver-specific glucokinase knockout mice at a young age	Wang, Xi	Peking Univ	A017	Mainland	4
T245	Characterization of the gene expression profile of heterozygous liver-specific glucokinase knockout mice at a young age	Xu, Wei	Peking Univ	A017	Mainland	4
T246	Pharmacokinetics of single and multiple oral doses of 5 mg linagliptin in healthy Chinese volunteers	Shi, Xiaojin	Fudan Univ	A076	Mainland	3
T246	Pharmacokinetics of single and multiple oral doses of 5 mg linagliptin in healthy Chinese volunteers	Zeng, Peter	Boehringer Ingelheim Int Trading Shanghai Co Ltd	A035	Mainland	3
T247	Identification of Recombinant Insulin Analogues by Peptide Mapping Method	Hsieh, Wan-Ling	Health Welfare Ministry, Food Drug Adm	A299	Taiwan	None
T247	Identification of Recombinant Insulin Analogues by Peptide Mapping Method	Hsu, Jia-Chuan	Health Welfare Ministry, Food Drug Adm	A299	Taiwan	None
T247	Identification of Recombinant Insulin Analogues by Peptide Mapping Method	Lai, Bo-Yin	Health Welfare Ministry, Food Drug Adm	A299	Taiwan	None
T247	Identification of Recombinant Insulin Analogues by Peptide Mapping Method	Lo, Chi-Fang	Health Welfare Ministry, Food Drug Adm	A299	Taiwan	None
T247	Identification of Recombinant Insulin Analogues by Peptide Mapping Method	Shih, Daniel Yang-Chih	Health Welfare Ministry, Food Drug Adm	A299	Taiwan	None
T247	Identification of Recombinant Insulin Analogues by Peptide Mapping Method	Wang, Der-Yuan	Health Welfare Ministry, Food Drug Adm	A299	Taiwan	None
T248	Tacrolimus (FK506) prevents early retinal neovascularization in streptozotocin-induced diabetic mice	Su, Landi	Yangzhou Vocat Coll Environm Resources	A347	Mainland	1
T248	Tacrolimus (FK506) prevents early retinal neovascularization in streptozotocin-induced diabetic mice	Yuan, Zhilan	Nanjing Med Univ	A214	Mainland	1
T248	Tacrolimus (FK506) prevents early retinal neovascularization in streptozotocin-induced diabetic mice	Bian, Jieyu	Nanjing Med Univ	A214	Mainland	1
T248	Tacrolimus (FK506) prevents early retinal neovascularization in streptozotocin-induced diabetic mice	Fu, Yuxuan	Nanjing Med Univ	A214	Mainland	1
T248	Tacrolimus (FK506) prevents early retinal neovascularization in streptozotocin-induced diabetic mice	Ge, Yingbin	Nanjing Med Univ	A214	Mainland	1
T248	Tacrolimus (FK506) prevents early retinal neovascularization in streptozotocin-induced diabetic mice	Ji, Jing	Nanjing Med Univ	A214	Mainland	1
T248	Tacrolimus (FK506) prevents early retinal neovascularization in streptozotocin-induced diabetic mice	Su, Landi	Nanjing Med Univ	A214	Mainland	1
T249	Phosphodiesterase III Inhibition Increases cAMP Levels and Augments the Infarct Size Limiting Effect of a DPP-4 Inhibitor in Mice with Type-2 Diabetes Mellitus	Ye, Hongmei	China Astronaut Res & Training Ctr	A369	Mainland	None
T249	Phosphodiesterase III Inhibition Increases cAMP Levels and Augments the Infarct Size Limiting Effect of a DPP-4 Inhibitor in Mice with Type-2 Diabetes Mellitus	Qian, Jinqiao	Kunming Med Univ	A182	Mainland	None
T250	Time-Action Profile of an Oral Enteric Insulin Formulation in Healthy Chinese Volunteers	Han, Lina	Sichuan Univ	A268	Mainland	9
T250	Time-Action Profile of an Oral Enteric Insulin Formulation in Healthy Chinese Volunteers	Li, Jiaqi	Sichuan Univ	A268	Mainland	9
T250	Time-Action Profile of an Oral Enteric Insulin Formulation in Healthy Chinese Volunteers	Sun, Xiaodong	Sichuan Univ	A268	Mainland	9
T250	Time-Action Profile of an Oral Enteric Insulin Formulation in Healthy Chinese Volunteers	Wang, Yijun	Sichuan Univ	A268	Mainland	9
T250	Time-Action Profile of an Oral Enteric Insulin Formulation in Healthy Chinese Volunteers	Yu, Honglin	Sichuan Univ	A268	Mainland	9
T250	Time-Action Profile of an Oral Enteric Insulin Formulation in Healthy Chinese Volunteers	Yu, Yerong	Sichuan Univ	A268	Mainland	9
T251	Protection of Long-Term Treatment With Huang-Lian-Jie-Du-Tang on Vascular Endothelium in Rats With Type 2 Diabetes Mellitus	Chen, Wen-Liang	Guangzhou Med Univ	A097	Mainland	14
T251	Protection of Long-Term Treatment With Huang-Lian-Jie-Du-Tang on Vascular Endothelium in Rats With Type 2 Diabetes Mellitus	He, Xiao-En	Guangzhou Med Univ	A097	Mainland	14
T251	Protection of Long-Term Treatment With Huang-Lian-Jie-Du-Tang on Vascular Endothelium in Rats With Type 2 Diabetes Mellitus	Hou, Ning	Guangzhou Med Univ	A097	Mainland	14
T251	Protection of Long-Term Treatment With Huang-Lian-Jie-Du-Tang on Vascular Endothelium in Rats With Type 2 Diabetes Mellitus	Liu, Ying-Hua	Guangzhou Med Univ	A097	Mainland	14
T251	Protection of Long-Term Treatment With Huang-Lian-Jie-Du-Tang on Vascular Endothelium in Rats With Type 2 Diabetes Mellitus	Luo, Jian-Dong	Guangzhou Med Univ	A097	Mainland	14
T251	Protection of Long-Term Treatment With Huang-Lian-Jie-Du-Tang on Vascular Endothelium in Rats With Type 2 Diabetes Mellitus	Luo, Kai-Fey	Guangzhou Med Univ	A097	Mainland	14
T251	Protection of Long-Term Treatment With Huang-Lian-Jie-Du-Tang on Vascular Endothelium in Rats With Type 2 Diabetes Mellitus	Xue, Qin	Guangzhou Med Univ	A097	Mainland	14
T251	Protection of Long-Term Treatment With Huang-Lian-Jie-Du-Tang on Vascular Endothelium in Rats With Type 2 Diabetes Mellitus	Yi, Quan	Guangzhou Med Univ	A097	Mainland	14
T251	Protection of Long-Term Treatment With Huang-Lian-Jie-Du-Tang on Vascular Endothelium in Rats With Type 2 Diabetes Mellitus	Zhang, Gen-Shui	Guangzhou Med Univ	A097	Mainland	14
T252	Comparative pharmacokinetics of baicalin in normal and the type 2 diabetic rats after oral administration of the Radix scutellariae extract	Deng, Yuan-Xiong	Hunan Normal Univ	A148	Mainland	1
T252	Comparative pharmacokinetics of baicalin in normal and the type 2 diabetic rats after oral administration of the Radix scutellariae extract	Liu, Sheng-Zi	Hunan Normal Univ	A148	Mainland	1
T252	Comparative pharmacokinetics of baicalin in normal and the type 2 diabetic rats after oral administration of the Radix scutellariae extract	Qiu, Xi-Min	Hunan Normal Univ	A148	Mainland	1
T252	Comparative pharmacokinetics of baicalin in normal and the type 2 diabetic rats after oral administration of the Radix scutellariae extract	Shi, Qun-Zhi	Hunan Normal Univ	A148	Mainland	1
T252	Comparative pharmacokinetics of baicalin in normal and the type 2 diabetic rats after oral administration of the Radix scutellariae extract	Zhang, Xiao-Jie	Hunan Normal Univ	A148	Mainland	1
T252	Comparative pharmacokinetics of baicalin in normal and the type 2 diabetic rats after oral administration of the Radix scutellariae extract	Chen, Bo	Hunan Normal Univ	A148	Mainland	1
T253	Anti-hyperglycemic effect of Potentilla discolor decoction on obese-diabetic (Ob-db) mice and its chemical composition	Huang, Long	Wuhan Huanghelou Flavors & Fragrances Co Ltd	A307	Mainland	None
T253	Anti-hyperglycemic effect of Potentilla discolor decoction on obese-diabetic (Ob-db) mice and its chemical composition	Rong, Lin	Wuhan Huanghelou Flavors & Fragrances Co Ltd	A307	Mainland	None
T253	Anti-hyperglycemic effect of Potentilla discolor decoction on obese-diabetic (Ob-db) mice and its chemical composition	Fang, Nianbai	Hubei Univ Chinese Med	A145	Mainland	None
T253	Anti-hyperglycemic effect of Potentilla discolor decoction on obese-diabetic (Ob-db) mice and its chemical composition	Peng, Xiaohui	Hubei Univ Chinese Med	A145	Mainland	None
T253	Anti-hyperglycemic effect of Potentilla discolor decoction on obese-diabetic (Ob-db) mice and its chemical composition	Song, Chengwu	Hubei Univ Chinese Med	A145	Mainland	None
T253	Anti-hyperglycemic effect of Potentilla discolor decoction on obese-diabetic (Ob-db) mice and its chemical composition	Yu, Shanggong	Hubei Univ Chinese Med	A145	Mainland	None
T253	Anti-hyperglycemic effect of Potentilla discolor decoction on obese-diabetic (Ob-db) mice and its chemical composition	Zhou, Zhiwen	Hubei Univ Chinese Med	A145	Mainland	None
T253	Anti-hyperglycemic effect of Potentilla discolor decoction on obese-diabetic (Ob-db) mice and its chemical composition	Huang, Long	China Tobacco Hubei Ind Corp	A144	Mainland	None
T253	Anti-hyperglycemic effect of Potentilla discolor decoction on obese-diabetic (Ob-db) mice and its chemical composition	Rong, Lin	China Tobacco Hubei Ind Corp	A144	Mainland	None
T254	Autophagy in adipose tissue biology	Zeng, Xiangang	Tsinghua Univ	A230	Mainland	2
T255	Insulin reduces LPS-induced lethality and lung injury in rats	Zheng, Wan-Song	Fourth Mil Med Univ	A395	Mainland	11
T255	Insulin reduces LPS-induced lethality and lung injury in rats	Dong, Hai-Ying	Fourth Mil Med Univ	A395	Mainland	11
T255	Insulin reduces LPS-induced lethality and lung injury in rats	Li, Zhi-Chao	Fourth Mil Med Univ	A395	Mainland	11
T255	Insulin reduces LPS-induced lethality and lung injury in rats	Liu, Man-Ling	Fourth Mil Med Univ	A395	Mainland	11
T255	Insulin reduces LPS-induced lethality and lung injury in rats	Liu, Yi	Fourth Mil Med Univ	A395	Mainland	11
T255	Insulin reduces LPS-induced lethality and lung injury in rats	Niu, Wen	Fourth Mil Med Univ	A395	Mainland	11
T255	Insulin reduces LPS-induced lethality and lung injury in rats	Xu, Dun-Quan	Fourth Mil Med Univ	A395	Mainland	11
T255	Insulin reduces LPS-induced lethality and lung injury in rats	Zhang, Bo	Fourth Mil Med Univ	A395	Mainland	11
T255	Insulin reduces LPS-induced lethality and lung injury in rats	Zhao, Peng-Tao	Fourth Mil Med Univ	A395	Mainland	11
T256	Sustained Delivery of IL-1Ra from Pluronic F127-Based Thermosensitive Gel Prolongs its Therapeutic Potentials	Gao, Jian-Qing	Zhejiang Univ	A356	Mainland	1
T256	Sustained Delivery of IL-1Ra from Pluronic F127-Based Thermosensitive Gel Prolongs its Therapeutic Potentials	Li, Ni	Zhejiang Univ	A356	Mainland	1
T256	Sustained Delivery of IL-1Ra from Pluronic F127-Based Thermosensitive Gel Prolongs its Therapeutic Potentials	Akash, Muhammad Sajid Hamid	Zhejiang Univ	A356	Mainland	1
T256	Sustained Delivery of IL-1Ra from Pluronic F127-Based Thermosensitive Gel Prolongs its Therapeutic Potentials	Chen, Shuqing	Zhejiang Univ	A356	Mainland	1
T256	Sustained Delivery of IL-1Ra from Pluronic F127-Based Thermosensitive Gel Prolongs its Therapeutic Potentials	Rehman, Kanwal	Zhejiang Univ	A356	Mainland	1
T256	Sustained Delivery of IL-1Ra from Pluronic F127-Based Thermosensitive Gel Prolongs its Therapeutic Potentials	Sun, Hongying	Zhejiang Univ	A356	Mainland	1
T257	Increase of myocardial performance by Rhodiola-ethanol extract in diabetic rats	Chen, Mei-Fen	Chung Hwa Univ Med Technol	A414	Taiwan	2
T257	Increase of myocardial performance by Rhodiola-ethanol extract in diabetic rats	Cheng, Juei-Tang	Chi Mei Medical Foundation	A225	Taiwan	2
T257	Increase of myocardial performance by Rhodiola-ethanol extract in diabetic rats	Cheng, Yung-Ze	Chi Mei Medical Foundation	A225	Taiwan	2
T257	Increase of myocardial performance by Rhodiola-ethanol extract in diabetic rats	Lee, Wei-Jing	Chi Mei Medical Foundation	A225	Taiwan	2
T257	Increase of myocardial performance by Rhodiola-ethanol extract in diabetic rats	Lin, Hung Jung	Chi Mei Medical Foundation	A225	Taiwan	2
T257	Increase of myocardial performance by Rhodiola-ethanol extract in diabetic rats	Cheng, Juei-Tang	Chi Mei Medical Foundation	A225	Taiwan	2
T257	Increase of myocardial performance by Rhodiola-ethanol extract in diabetic rats	Cheng, Yung-Ze	Chi Mei Medical Foundation	A225	Taiwan	2
T257	Increase of myocardial performance by Rhodiola-ethanol extract in diabetic rats	Lee, Wei-Jing	Chi Mei Medical Foundation	A225	Taiwan	2
T257	Increase of myocardial performance by Rhodiola-ethanol extract in diabetic rats	Lin, Hung Jung	Chi Mei Medical Foundation	A225	Taiwan	2
T257	Increase of myocardial performance by Rhodiola-ethanol extract in diabetic rats	Cheng, Juei-Tang	Natl Cheng Kung Univ	A106	Taiwan	2
T257	Increase of myocardial performance by Rhodiola-ethanol extract in diabetic rats	Cheng, Juei-Tang	Chang Jung Christian Univ	A042	Taiwan	2
T258	Herb-drug pharmacokinetic interaction between radix astragali and pioglitazone in rats	Yao, Mei-cun	Sun Yat Sen Univ	A419	Mainland	5
T259	Anti-hyperglycemic effects and mechanism of traditional Chinese medicine Huanglian Wan in streptozocin-induced diabetic rats	Chen, Yu-shuang	Hunan Normal Univ	A148	Mainland	1
T259	Anti-hyperglycemic effects and mechanism of traditional Chinese medicine Huanglian Wan in streptozocin-induced diabetic rats	Deng, Yuan-xiong	Hunan Normal Univ	A148	Mainland	1
T259	Anti-hyperglycemic effects and mechanism of traditional Chinese medicine Huanglian Wan in streptozocin-induced diabetic rats	Qiu, Xi-min	Hunan Normal Univ	A148	Mainland	1
T259	Anti-hyperglycemic effects and mechanism of traditional Chinese medicine Huanglian Wan in streptozocin-induced diabetic rats	Shi, Qun-zhi	Hunan Normal Univ	A148	Mainland	1
T259	Anti-hyperglycemic effects and mechanism of traditional Chinese medicine Huanglian Wan in streptozocin-induced diabetic rats	Zhang, Xiao-jie	Hunan Normal Univ	A148	Mainland	1
T259	Anti-hyperglycemic effects and mechanism of traditional Chinese medicine Huanglian Wan in streptozocin-induced diabetic rats	Chen, Bo	Hunan Normal Univ	A148	Mainland	1
T259	Anti-hyperglycemic effects and mechanism of traditional Chinese medicine Huanglian Wan in streptozocin-induced diabetic rats	Deng, Yuan-xiong	Hunan Normal Univ	A148	Mainland	1
T260	Berberine inhibits mouse insulin gene promoter through activation of AMP activated protein kinase and may exert beneficial effect on pancreatic beta-cell	Shen, Zhu-fang	Chinese Acad Med Sci, Inst Mat Med	A409	Mainland	6
T261	Relationship between Changes in Components Associated with Metabolic Syndrome and Disappearance, or Remission, of Metabolic Syndrome during 1 Year	Horng, J-T	Asia Univ	A339	Taiwan	2
T261	Relationship between Changes in Components Associated with Metabolic Syndrome and Disappearance, or Remission, of Metabolic Syndrome during 1 Year	Chang, C-W	Hsing Wu Coll	A335	Taiwan	2
T261	Relationship between Changes in Components Associated with Metabolic Syndrome and Disappearance, or Remission, of Metabolic Syndrome during 1 Year	Chang, H-C	Taiwan Landseed Hosp	A187	Taiwan	2
T261	Relationship between Changes in Components Associated with Metabolic Syndrome and Disappearance, or Remission, of Metabolic Syndrome during 1 Year	Chau, T-T	Taiwan Landseed Hosp	A187	Taiwan	2
T261	Relationship between Changes in Components Associated with Metabolic Syndrome and Disappearance, or Remission, of Metabolic Syndrome during 1 Year	Hsiao, T-M	Taiwan Landseed Hosp	A187	Taiwan	2
T261	Relationship between Changes in Components Associated with Metabolic Syndrome and Disappearance, or Remission, of Metabolic Syndrome during 1 Year	Hsieh, C-F	Taiwan Landseed Hosp	A187	Taiwan	2
T261	Relationship between Changes in Components Associated with Metabolic Syndrome and Disappearance, or Remission, of Metabolic Syndrome during 1 Year	Chen, Y-W	Taiwan Landseed Hosp	A187	Taiwan	2
T261	Relationship between Changes in Components Associated with Metabolic Syndrome and Disappearance, or Remission, of Metabolic Syndrome during 1 Year	Horng, J-T	Natl Cent Univ	A120	Taiwan	2
T261	Relationship between Changes in Components Associated with Metabolic Syndrome and Disappearance, or Remission, of Metabolic Syndrome during 1 Year	Chen, Y-W	Natl Taiwan Hosp	A114	Taiwan	2
T261	Relationship between Changes in Components Associated with Metabolic Syndrome and Disappearance, or Remission, of Metabolic Syndrome during 1 Year	Chang, H-C	Chang Gung Medical Foundation	A041	Taiwan	2
T262	Effect of Intrafix (R) SafeSet Infusion Apparatus on Phlebitis in a Neurological Intensive Care Unit: a Case-control Study	You, C.	Sichuan Univ	A268	Mainland	9
T262	Effect of Intrafix (R) SafeSet Infusion Apparatus on Phlebitis in a Neurological Intensive Care Unit: a Case-control Study	Kang, Y.	Sichuan Univ	A268	Mainland	9
T262	Effect of Intrafix (R) SafeSet Infusion Apparatus on Phlebitis in a Neurological Intensive Care Unit: a Case-control Study	Chen, D.	Sichuan Univ	A268	Mainland	9
T262	Effect of Intrafix (R) SafeSet Infusion Apparatus on Phlebitis in a Neurological Intensive Care Unit: a Case-control Study	Diao, L.	Sichuan Univ	A268	Mainland	9
T262	Effect of Intrafix (R) SafeSet Infusion Apparatus on Phlebitis in a Neurological Intensive Care Unit: a Case-control Study	Liao, Y.	Sichuan Univ	A268	Mainland	9
T262	Effect of Intrafix (R) SafeSet Infusion Apparatus on Phlebitis in a Neurological Intensive Care Unit: a Case-control Study	Liu, F.	Sichuan Univ	A268	Mainland	9
T262	Effect of Intrafix (R) SafeSet Infusion Apparatus on Phlebitis in a Neurological Intensive Care Unit: a Case-control Study	Liu, Y.	Sichuan Univ	A268	Mainland	9
T262	Effect of Intrafix (R) SafeSet Infusion Apparatus on Phlebitis in a Neurological Intensive Care Unit: a Case-control Study	Wu, M.	Sichuan Univ	A268	Mainland	9
T262	Effect of Intrafix (R) SafeSet Infusion Apparatus on Phlebitis in a Neurological Intensive Care Unit: a Case-control Study	Xue, X.	Sichuan Univ	A268	Mainland	9
T263	Preventive effect of phycocyanin from Spirulina platensis on alloxan-injured mice	Lin, Lin	China Pharmaceut Univ	A401	Mainland	1
T263	Preventive effect of phycocyanin from Spirulina platensis on alloxan-injured mice	Ou, Yu	China Pharmaceut Univ	A401	Mainland	1
T263	Preventive effect of phycocyanin from Spirulina platensis on alloxan-injured mice	Pan, Qin	China Pharmaceut Univ	A401	Mainland	1
T263	Preventive effect of phycocyanin from Spirulina platensis on alloxan-injured mice	Yang, Xuegan	China Pharmaceut Univ	A401	Mainland	1
T264	GLP-1 expression in von Ebner's gland of diabetic rats	Feng, Xiao-hong	Zhejiang Chinese Med Univ	A362	Mainland	1
T264	GLP-1 expression in von Ebner's gland of diabetic rats	Wang, Dong	Zhejiang Chinese Med Univ	A362	Mainland	1
T264	GLP-1 expression in von Ebner's gland of diabetic rats	Yuan, Xiao	Zhejiang Chinese Med Univ	A362	Mainland	1
T264	GLP-1 expression in von Ebner's gland of diabetic rats	Zhou, Li-hong	Harbin Med Univ	A123	Mainland	4
T265	Platelet glycoprotein laC807T polymorphisms and ischemic stroke in young Chinese Han Population	Du, C.	Tongji Univ	A291	Mainland	3
T265	Platelet glycoprotein laC807T polymorphisms and ischemic stroke in young Chinese Han Population	Huang, D.	Tongji Univ	A291	Mainland	3
T265	Platelet glycoprotein laC807T polymorphisms and ischemic stroke in young Chinese Han Population	Liu, R.	Tongji Univ	A291	Mainland	3
T265	Platelet glycoprotein laC807T polymorphisms and ischemic stroke in young Chinese Han Population	Ojha, R.	Tongji Univ	A291	Mainland	3
T265	Platelet glycoprotein laC807T polymorphisms and ischemic stroke in young Chinese Han Population	Yang, J.	Tongji Univ	A291	Mainland	3
T265	Platelet glycoprotein laC807T polymorphisms and ischemic stroke in young Chinese Han Population	Zhang, J.	Tongji Univ	A291	Mainland	3
T265	Platelet glycoprotein laC807T polymorphisms and ischemic stroke in young Chinese Han Population	An, H.	Shanghai Jiao Tong Univ	A248	Mainland	3
T266	Pharmacokinetic/pharmacodynamic studies on exenatide in diabetic rats	Chen, Ye	Peking Univ	A017	Mainland	4
T266	Pharmacokinetic/pharmacodynamic studies on exenatide in diabetic rats	Li, Liang	Peking Univ	A017	Mainland	4
T266	Pharmacokinetic/pharmacodynamic studies on exenatide in diabetic rats	Li, Xin-gang	Peking Univ	A017	Mainland	4
T266	Pharmacokinetic/pharmacodynamic studies on exenatide in diabetic rats	Lu, Wei	Peking Univ	A017	Mainland	4
T266	Pharmacokinetic/pharmacodynamic studies on exenatide in diabetic rats	Ren, Yu-peng	Peking Univ	A017	Mainland	4
T266	Pharmacokinetic/pharmacodynamic studies on exenatide in diabetic rats	Zhou, Tian-yan	Peking Univ	A017	Mainland	4
T266	Pharmacokinetic/pharmacodynamic studies on exenatide in diabetic rats	Zhou, Xuan	Peking Univ	A017	Mainland	4
T266	Pharmacokinetic/pharmacodynamic studies on exenatide in diabetic rats	Lu, Wei	Peking Univ	A017	Mainland	4
T266	Pharmacokinetic/pharmacodynamic studies on exenatide in diabetic rats	Zhou, Tian-yan	Peking Univ	A017	Mainland	4
T267	Arctigenin Protects Focal Cerebral Ischemia-Reperfusion Rats through Inhibiting Neuroinflammation	Fan, Tao	Nanjing Tradit Chinese Medcine Univ	A216	Mainland	1
T267	Arctigenin Protects Focal Cerebral Ischemia-Reperfusion Rats through Inhibiting Neuroinflammation	Jiang, Wei Long	Nanjing Tradit Chinese Medcine Univ	A216	Mainland	1
T267	Arctigenin Protects Focal Cerebral Ischemia-Reperfusion Rats through Inhibiting Neuroinflammation	Zhang, Yu Feng	Nanjing Tradit Chinese Medcine Univ	A216	Mainland	1
T267	Arctigenin Protects Focal Cerebral Ischemia-Reperfusion Rats through Inhibiting Neuroinflammation	Zhu, Jian	Nanjing Tradit Chinese Medcine Univ	A216	Mainland	1
T267	Arctigenin Protects Focal Cerebral Ischemia-Reperfusion Rats through Inhibiting Neuroinflammation	Fan, Tao	Nanjing Tradit Chinese Medcine Univ	A216	Mainland	1
T267	Arctigenin Protects Focal Cerebral Ischemia-Reperfusion Rats through Inhibiting Neuroinflammation	Jiang, Wei Long	Nanjing Tradit Chinese Medcine Univ	A216	Mainland	1
T267	Arctigenin Protects Focal Cerebral Ischemia-Reperfusion Rats through Inhibiting Neuroinflammation	Zhang, Yu Feng	Nanjing Tradit Chinese Medcine Univ	A216	Mainland	1
T267	Arctigenin Protects Focal Cerebral Ischemia-Reperfusion Rats through Inhibiting Neuroinflammation	Zhu, Jian	Nanjing Tradit Chinese Medcine Univ	A216	Mainland	1
T268	Therapeutic Perspectives for Adiponectin: an Update	Lam, K. S. L.	Univ Hong Kong	A324	Hong Kong	5
T268	Therapeutic Perspectives for Adiponectin: an Update	Li, F. Y. L.	Univ Hong Kong	A324	Hong Kong	5
T268	Therapeutic Perspectives for Adiponectin: an Update	Xu, A.	Univ Hong Kong	A324	Hong Kong	5
T268	Therapeutic Perspectives for Adiponectin: an Update	Xu, A.	Univ Hong Kong	A324	Hong Kong	5
T268	Therapeutic Perspectives for Adiponectin: an Update	Lam, K. S. L.	Univ Hong Kong	A324	Hong Kong	5
T268	Therapeutic Perspectives for Adiponectin: an Update	Li, F. Y. L.	Univ Hong Kong	A324	Hong Kong	5
T268	Therapeutic Perspectives for Adiponectin: an Update	Xu, A.	Univ Hong Kong	A324	Hong Kong	5
T269	Deficiency in the nuclear factor E2-related factor 2 renders pancreatic beta-cells vulnerable to arsenic-induced cell damage	Yang, Bei	China Med Univ	A402	Mainland	2
T270	Comparison of cardioprotective efficacy resulting from a combination of atorvastatin and ischaemic post-conditioning in diabetic and non-diabetic rats	Cao, Yang	Harbin Med Univ	A123	Mainland	4
T270	Comparison of cardioprotective efficacy resulting from a combination of atorvastatin and ischaemic post-conditioning in diabetic and non-diabetic rats	Fan, Ying	Harbin Med Univ	A123	Mainland	4
T270	Comparison of cardioprotective efficacy resulting from a combination of atorvastatin and ischaemic post-conditioning in diabetic and non-diabetic rats	Huang, Yonglin	Harbin Med Univ	A123	Mainland	4
T270	Comparison of cardioprotective efficacy resulting from a combination of atorvastatin and ischaemic post-conditioning in diabetic and non-diabetic rats	Yang, Shusen	Harbin Med Univ	A123	Mainland	4
T270	Comparison of cardioprotective efficacy resulting from a combination of atorvastatin and ischaemic post-conditioning in diabetic and non-diabetic rats	Zhang, Xiukun	Harbin Med Univ	A123	Mainland	4
T271	Active ingredients of traditional Chinese medicine in the treatment of diabetes and diabetic complications	Jiang, Jian-Guo	S China Univ Technol	A154	Mainland	None
T271	Active ingredients of traditional Chinese medicine in the treatment of diabetes and diabetic complications	Zhang, Tian-Tian	S China Univ Technol	A154	Mainland	None
T272	Novel lyophilized hydrogel patches for convenient and effective administration of microneedle-mediated insulin delivery	Gao, Yunhua	Chinese Acad Sci, Tech Inst Phys & Chem	A379	Mainland	None
T272	Novel lyophilized hydrogel patches for convenient and effective administration of microneedle-mediated insulin delivery	Qin, Guangjiong	Chinese Acad Sci, Tech Inst Phys & Chem	A379	Mainland	None
T272	Novel lyophilized hydrogel patches for convenient and effective administration of microneedle-mediated insulin delivery	Qiu, Yuqin	Chinese Acad Sci, Tech Inst Phys & Chem	A379	Mainland	None
T272	Novel lyophilized hydrogel patches for convenient and effective administration of microneedle-mediated insulin delivery	Wu, Yan	Chinese Acad Sci, Tech Inst Phys & Chem	A379	Mainland	None
T272	Novel lyophilized hydrogel patches for convenient and effective administration of microneedle-mediated insulin delivery	Xu, Bai	Chinese Acad Sci, Tech Inst Phys & Chem	A379	Mainland	None
T272	Novel lyophilized hydrogel patches for convenient and effective administration of microneedle-mediated insulin delivery	Zhang, Suohui	Chinese Acad Sci, Tech Inst Phys & Chem	A379	Mainland	None
T272	Novel lyophilized hydrogel patches for convenient and effective administration of microneedle-mediated insulin delivery	Qin, Guangjiong	Chinese Acad Sci, Grad Univ	A375	Mainland	None
T272	Novel lyophilized hydrogel patches for convenient and effective administration of microneedle-mediated insulin delivery	Wu, Yan	Chinese Acad Sci, Grad Univ	A375	Mainland	None
T273	Antibacterial Activity of Joint Fluid in Cemented Total-Knee Arthroplasty: an In Vivo Comparative Study of Polymethylmethacrylate with and without Antibiotic Loading	Chan, Yi-Shan	Chang Gung Medical Foundation	A041	Taiwan	2
T273	Antibacterial Activity of Joint Fluid in Cemented Total-Knee Arthroplasty: an In Vivo Comparative Study of Polymethylmethacrylate with and without Antibiotic Loading	Chan, Yi-Shan	Chang Gung Medical Foundation	A041	Taiwan	2
T273	Antibacterial Activity of Joint Fluid in Cemented Total-Knee Arthroplasty: an In Vivo Comparative Study of Polymethylmethacrylate with and without Antibiotic Loading	Chang, Yuhan	Chang Gung Medical Foundation	A041	Taiwan	2
T273	Antibacterial Activity of Joint Fluid in Cemented Total-Knee Arthroplasty: an In Vivo Comparative Study of Polymethylmethacrylate with and without Antibiotic Loading	Chang, Yuhan	Chang Gung Medical Foundation	A041	Taiwan	2
T273	Antibacterial Activity of Joint Fluid in Cemented Total-Knee Arthroplasty: an In Vivo Comparative Study of Polymethylmethacrylate with and without Antibiotic Loading	Hsieh, Pang-Hsin	Chang Gung Medical Foundation	A041	Taiwan	2
T273	Antibacterial Activity of Joint Fluid in Cemented Total-Knee Arthroplasty: an In Vivo Comparative Study of Polymethylmethacrylate with and without Antibiotic Loading	Hsieh, Pang-Hsin	Chang Gung Medical Foundation	A041	Taiwan	2
T273	Antibacterial Activity of Joint Fluid in Cemented Total-Knee Arthroplasty: an In Vivo Comparative Study of Polymethylmethacrylate with and without Antibiotic Loading	Lee, Mel S.	Chang Gung Medical Foundation	A041	Taiwan	2
T273	Antibacterial Activity of Joint Fluid in Cemented Total-Knee Arthroplasty: an In Vivo Comparative Study of Polymethylmethacrylate with and without Antibiotic Loading	Lee, Mel S.	Chang Gung Medical Foundation	A041	Taiwan	2
T273	Antibacterial Activity of Joint Fluid in Cemented Total-Knee Arthroplasty: an In Vivo Comparative Study of Polymethylmethacrylate with and without Antibiotic Loading	Shih, Hsin-Nung	Chang Gung Medical Foundation	A041	Taiwan	2
T273	Antibacterial Activity of Joint Fluid in Cemented Total-Knee Arthroplasty: an In Vivo Comparative Study of Polymethylmethacrylate with and without Antibiotic Loading	Shih, Hsin-Nung	Chang Gung Medical Foundation	A041	Taiwan	2
T273	Antibacterial Activity of Joint Fluid in Cemented Total-Knee Arthroplasty: an In Vivo Comparative Study of Polymethylmethacrylate with and without Antibiotic Loading	Ueng, Steve W. N.	Chang Gung Medical Foundation	A041	Taiwan	2
T273	Antibacterial Activity of Joint Fluid in Cemented Total-Knee Arthroplasty: an In Vivo Comparative Study of Polymethylmethacrylate with and without Antibiotic Loading	Ueng, Steve W. N.	Chang Gung Medical Foundation	A041	Taiwan	2
T273	Antibacterial Activity of Joint Fluid in Cemented Total-Knee Arthroplasty: an In Vivo Comparative Study of Polymethylmethacrylate with and without Antibiotic Loading	Chan, Yi-Shan	Chang Gung Medical Foundation	A041	Taiwan	2
T273	Antibacterial Activity of Joint Fluid in Cemented Total-Knee Arthroplasty: an In Vivo Comparative Study of Polymethylmethacrylate with and without Antibiotic Loading	Chang, Yuhan	Chang Gung Medical Foundation	A041	Taiwan	2
T273	Antibacterial Activity of Joint Fluid in Cemented Total-Knee Arthroplasty: an In Vivo Comparative Study of Polymethylmethacrylate with and without Antibiotic Loading	Hsieh, Pang-Hsin	Chang Gung Medical Foundation	A041	Taiwan	2
T273	Antibacterial Activity of Joint Fluid in Cemented Total-Knee Arthroplasty: an In Vivo Comparative Study of Polymethylmethacrylate with and without Antibiotic Loading	Lee, Mel S.	Chang Gung Medical Foundation	A041	Taiwan	2
T273	Antibacterial Activity of Joint Fluid in Cemented Total-Knee Arthroplasty: an In Vivo Comparative Study of Polymethylmethacrylate with and without Antibiotic Loading	Shih, Hsin-Nung	Chang Gung Medical Foundation	A041	Taiwan	2
T273	Antibacterial Activity of Joint Fluid in Cemented Total-Knee Arthroplasty: an In Vivo Comparative Study of Polymethylmethacrylate with and without Antibiotic Loading	Ueng, Steve W. N.	Chang Gung Medical Foundation	A041	Taiwan	2
T274	A site-specific PEGylated analog of exendin-4 with improved pharmacokinetics and pharmacodynamics in vivo	Gao, Mingming	China Pharmaceut Univ	A401	Mainland	1
T274	A site-specific PEGylated analog of exendin-4 with improved pharmacokinetics and pharmacodynamics in vivo	Gao, Xiangdong	China Pharmaceut Univ	A401	Mainland	1
T274	A site-specific PEGylated analog of exendin-4 with improved pharmacokinetics and pharmacodynamics in vivo	Jin, Yuhao	China Pharmaceut Univ	A401	Mainland	1
T274	A site-specific PEGylated analog of exendin-4 with improved pharmacokinetics and pharmacodynamics in vivo	Tian, Hong	China Pharmaceut Univ	A401	Mainland	1
T274	A site-specific PEGylated analog of exendin-4 with improved pharmacokinetics and pharmacodynamics in vivo	Tong, Yue	China Pharmaceut Univ	A401	Mainland	1
T274	A site-specific PEGylated analog of exendin-4 with improved pharmacokinetics and pharmacodynamics in vivo	Yao, Wenbing	China Pharmaceut Univ	A401	Mainland	1
T275	New insights into PTEN regulation mechanisms and its potential function in targeted therapies	Chen, Jin-hua	Shandong Provincial Hospital	A238	Mainland	6
T275	New insights into PTEN regulation mechanisms and its potential function in targeted therapies	Guo, Xiu-li	Shandong Provincial Hospital	A238	Mainland	6
T275	New insights into PTEN regulation mechanisms and its potential function in targeted therapies	Zhang, Peng	Shandong Provincial Hospital	A238	Mainland	6
T276	Hypoglycemic effects of Ganoderma lucidum polysaccharides in type 2 diabetic mice	Xiao, Chun	Chinese Acad Sci, S China Sea Inst Oceanol	A380	Mainland	None
T276	Hypoglycemic effects of Ganoderma lucidum polysaccharides in type 2 diabetic mice	Xiao, Chun	Chinese Acad Sci, Grad Univ	A375	Mainland	None
T276	Hypoglycemic effects of Ganoderma lucidum polysaccharides in type 2 diabetic mice	Wu, Qing-Ping	Guangdong Inst Microbiol	A089	Mainland	None
T276	Hypoglycemic effects of Ganoderma lucidum polysaccharides in type 2 diabetic mice	Xiao, Chun	Guangdong Inst Microbiol	A089	Mainland	None
T276	Hypoglycemic effects of Ganoderma lucidum polysaccharides in type 2 diabetic mice	Yang, Xiao-Bing	Guangdong Inst Microbiol	A089	Mainland	None
T276	Hypoglycemic effects of Ganoderma lucidum polysaccharides in type 2 diabetic mice	Zhang, Ju-Mei	Guangdong Inst Microbiol	A089	Mainland	None
T276	Hypoglycemic effects of Ganoderma lucidum polysaccharides in type 2 diabetic mice	Cai, Wen	Ctr Dis Control & Prevent Guangdong Prov	A086	Mainland	None
T276	Hypoglycemic effects of Ganoderma lucidum polysaccharides in type 2 diabetic mice	Tan, Jian-Bin	Ctr Dis Control & Prevent Guangdong Prov	A086	Mainland	None
T277	Distribution and accumulation of caffeine in rat tissues and its inhibition on semicarbazide-sensitive amine oxidase	Che, Baoquan	Beijing Inst Drug Control	A029	Mainland	None
T277	Distribution and accumulation of caffeine in rat tissues and its inhibition on semicarbazide-sensitive amine oxidase	Deng, Yulin	Beijing Inst Drug Control	A029	Mainland	None
T277	Distribution and accumulation of caffeine in rat tissues and its inhibition on semicarbazide-sensitive amine oxidase	Wang, Lin	Beijing Inst Drug Control	A029	Mainland	None
T277	Distribution and accumulation of caffeine in rat tissues and its inhibition on semicarbazide-sensitive amine oxidase	Zhang, Zhe	Beijing Inst Drug Control	A029	Mainland	None
T277	Distribution and accumulation of caffeine in rat tissues and its inhibition on semicarbazide-sensitive amine oxidase	Deng, YL (reprint author	Beijing Inst Technol	A023	Mainland	None
T277	Distribution and accumulation of caffeine in rat tissues and its inhibition on semicarbazide-sensitive amine oxidase	Che, Baoquan	Beijing Inst Technol	A023	Mainland	None
T277	Distribution and accumulation of caffeine in rat tissues and its inhibition on semicarbazide-sensitive amine oxidase	Zhang, Yongqian	Beijing Inst Technol	A023	Mainland	None
T278	Dibenzocycloheptanoids from the Leaves of Cinnamomum subavenium	Lee, Shoei-Sheng	Natl Taiwan Univ	A113	Taiwan	2
T278	Dibenzocycloheptanoids from the Leaves of Cinnamomum subavenium	Lin, Hsiao-Ching	Natl Taiwan Univ	A113	Taiwan	2
T279	Effect of Salvia miltiorrhiza Hydrophilic Extract on the Endothelial Biomarkers in Diabetic Patients with Chronic Artery Disease	Fan, Ping	Zhengzhou 2nd People Hosp	A366	Mainland	7
T279	Effect of Salvia miltiorrhiza Hydrophilic Extract on the Endothelial Biomarkers in Diabetic Patients with Chronic Artery Disease	Qian, Shuhong	Zhengzhou Univ	A365	Mainland	7
T279	Effect of Salvia miltiorrhiza Hydrophilic Extract on the Endothelial Biomarkers in Diabetic Patients with Chronic Artery Disease	Wang, Shijin	Zhengzhou Univ	A365	Mainland	7
T279	Effect of Salvia miltiorrhiza Hydrophilic Extract on the Endothelial Biomarkers in Diabetic Patients with Chronic Artery Disease	Qian, Qingwen	Zhengzhou Univ	A365	Mainland	7
T279	Effect of Salvia miltiorrhiza Hydrophilic Extract on the Endothelial Biomarkers in Diabetic Patients with Chronic Artery Disease	Huo, Dongxia	Zhengzhou Univ	A365	Mainland	7
T279	Effect of Salvia miltiorrhiza Hydrophilic Extract on the Endothelial Biomarkers in Diabetic Patients with Chronic Artery Disease	Dai, Liping	Zhengzhou Univ	A365	Mainland	7
T280	Natural products possessing protein tyrosine phosphatase 1B (PTP1B) inhibitory activity found in the last decades	Guo, Yue-wei	Chinese Acad Sci, Shanghai Inst Mat Med	A383	Mainland	3
T280	Natural products possessing protein tyrosine phosphatase 1B (PTP1B) inhibitory activity found in the last decades	Jiang, Cheng-shi	Chinese Acad Sci, Shanghai Inst Mat Med	A383	Mainland	3
T280	Natural products possessing protein tyrosine phosphatase 1B (PTP1B) inhibitory activity found in the last decades	Liang, Lin-fu	Chinese Acad Sci, Shanghai Inst Mat Med	A383	Mainland	3
T281	Difference of antihypertensive prescribing between office- and hospital-based clinics in Taiwan	Chang, Yaw-Wen	Tri Serv Gen Hosp	A232	Taiwan	2
T281	Difference of antihypertensive prescribing between office- and hospital-based clinics in Taiwan	Chen, Wei-Liang	Tri Serv Gen Hosp	A232	Taiwan	2
T281	Difference of antihypertensive prescribing between office- and hospital-based clinics in Taiwan	Chou, Chih-Chieh	Tri Serv Gen Hosp	A232	Taiwan	2
T281	Difference of antihypertensive prescribing between office- and hospital-based clinics in Taiwan	Kao, Tung-Wei	Tri Serv Gen Hosp	A232	Taiwan	2
T281	Difference of antihypertensive prescribing between office- and hospital-based clinics in Taiwan	Wang, Chung-Ching	Tri Serv Gen Hosp	A232	Taiwan	2
T281	Difference of antihypertensive prescribing between office- and hospital-based clinics in Taiwan	Wu, Li-Wei	Tri Serv Gen Hosp	A232	Taiwan	2
T281	Difference of antihypertensive prescribing between office- and hospital-based clinics in Taiwan	Wahlqvist, Mark L.	Natl Hlth Res Inst	A104	Taiwan	2
T282	The protective effect of Alpha lipoic acid on Schwann cells exposed to constant or intermittent high glucose	Chen, Ying-Ying	PLA Gen Hosp	A400	Mainland	7
T282	The protective effect of Alpha lipoic acid on Schwann cells exposed to constant or intermittent high glucose	Li, Xiao-Jin	PLA Gen Hosp	A400	Mainland	7
T282	The protective effect of Alpha lipoic acid on Schwann cells exposed to constant or intermittent high glucose	Lu, Ju-Ming	PLA Gen Hosp	A400	Mainland	7
T282	The protective effect of Alpha lipoic acid on Schwann cells exposed to constant or intermittent high glucose	Mu, Yi-Ming	PLA Gen Hosp	A400	Mainland	7
T282	The protective effect of Alpha lipoic acid on Schwann cells exposed to constant or intermittent high glucose	Qu, Ling	PLA Gen Hosp	A400	Mainland	7
T282	The protective effect of Alpha lipoic acid on Schwann cells exposed to constant or intermittent high glucose	Sun, Lian-Qing	PLA Gen Hosp	A400	Mainland	7
T282	The protective effect of Alpha lipoic acid on Schwann cells exposed to constant or intermittent high glucose	Wang, Xuan	PLA Gen Hosp	A400	Mainland	7
T282	The protective effect of Alpha lipoic acid on Schwann cells exposed to constant or intermittent high glucose	Xue, Bing	PLA Gen Hosp	A400	Mainland	7
T282	The protective effect of Alpha lipoic acid on Schwann cells exposed to constant or intermittent high glucose	Zhang, Ting-Ting	PLA Gen Hosp	A400	Mainland	7
T283	Age Differences in Clinical Characteristics, Health care, and Outcomes after Ischemic Stroke in China	Wang, Lin-Yu	Zhengzhou Univ	A365	Mainland	7
T283	Age Differences in Clinical Characteristics, Health care, and Outcomes after Ischemic Stroke in China	Du, Wan-Liang	Capital Med Univ	A267	Mainland	7
T283	Age Differences in Clinical Characteristics, Health care, and Outcomes after Ischemic Stroke in China	Jing, Jing	Capital Med Univ	A267	Mainland	7
T283	Age Differences in Clinical Characteristics, Health care, and Outcomes after Ischemic Stroke in China	Liu, Gai-Fen	Capital Med Univ	A267	Mainland	7
T283	Age Differences in Clinical Characteristics, Health care, and Outcomes after Ischemic Stroke in China	Liu, Li-Ping	Capital Med Univ	A267	Mainland	7
T283	Age Differences in Clinical Characteristics, Health care, and Outcomes after Ischemic Stroke in China	Meng, Xia	Capital Med Univ	A267	Mainland	7
T283	Age Differences in Clinical Characteristics, Health care, and Outcomes after Ischemic Stroke in China	Wang, An-Xin	Capital Med Univ	A267	Mainland	7
T283	Age Differences in Clinical Characteristics, Health care, and Outcomes after Ischemic Stroke in China	Wang, Chun-Xue	Capital Med Univ	A267	Mainland	7
T283	Age Differences in Clinical Characteristics, Health care, and Outcomes after Ischemic Stroke in China	Wang, Yi-Long	Capital Med Univ	A267	Mainland	7
T283	Age Differences in Clinical Characteristics, Health care, and Outcomes after Ischemic Stroke in China	Wang, Yong-Jun	Capital Med Univ	A267	Mainland	7
T283	Age Differences in Clinical Characteristics, Health care, and Outcomes after Ischemic Stroke in China	Xu, Jie	Capital Med Univ	A267	Mainland	7
T283	Age Differences in Clinical Characteristics, Health care, and Outcomes after Ischemic Stroke in China	Zhang, Ning	Capital Med Univ	A267	Mainland	7
T283	Age Differences in Clinical Characteristics, Health care, and Outcomes after Ischemic Stroke in China	Zhao, Xing-Quan	Capital Med Univ	A267	Mainland	7
T283	Age Differences in Clinical Characteristics, Health care, and Outcomes after Ischemic Stroke in China	Zhou, Yong	Capital Med Univ	A267	Mainland	7
T283	Age Differences in Clinical Characteristics, Health care, and Outcomes after Ischemic Stroke in China	Deng, Ya-Xian	Capital Med Univ	A267	Mainland	7
T283	Age Differences in Clinical Characteristics, Health care, and Outcomes after Ischemic Stroke in China	Gao, Bao-Qin	Capital Med Univ	A267	Mainland	7
T284	Selective Expression of CYP2A13 in Human Pancreatic alpha-Islet Cells	Guo, Yu	Wuhan Univ	A306	Mainland	5
T284	Selective Expression of CYP2A13 in Human Pancreatic alpha-Islet Cells	Wang, Hui	Wuhan Univ	A306	Mainland	5
T284	Selective Expression of CYP2A13 in Human Pancreatic alpha-Islet Cells	Zhu, Liang-Ru	Huazhong Univ Sci & Technol	A157	Mainland	5
T285	Application of model-based methods to characterize exenatide-loaded double-walled microspheres: In vivo release, pharmacokinetic/pharmacodynamic model, and in vitro and in vivo correlation	Li, Xingang	Peking Univ	A017	Mainland	4
T285	Application of model-based methods to characterize exenatide-loaded double-walled microspheres: In vivo release, pharmacokinetic/pharmacodynamic model, and in vitro and in vivo correlation	Lu, Wei	Peking Univ	A017	Mainland	4
T285	Application of model-based methods to characterize exenatide-loaded double-walled microspheres: In vivo release, pharmacokinetic/pharmacodynamic model, and in vitro and in vivo correlation	Ren, Yupeng	Peking Univ	A017	Mainland	4
T285	Application of model-based methods to characterize exenatide-loaded double-walled microspheres: In vivo release, pharmacokinetic/pharmacodynamic model, and in vitro and in vivo correlation	Wang, Xipei	Peking Univ	A017	Mainland	4
T285	Application of model-based methods to characterize exenatide-loaded double-walled microspheres: In vivo release, pharmacokinetic/pharmacodynamic model, and in vitro and in vivo correlation	Zhou, Tianyan	Peking Univ	A017	Mainland	4
T285	Application of model-based methods to characterize exenatide-loaded double-walled microspheres: In vivo release, pharmacokinetic/pharmacodynamic model, and in vitro and in vivo correlation	Li, Liang	Peking Univ	A017	Mainland	4
T285	Application of model-based methods to characterize exenatide-loaded double-walled microspheres: In vivo release, pharmacokinetic/pharmacodynamic model, and in vitro and in vivo correlation	Lu, Wei	Peking Univ	A017	Mainland	4
T285	Application of model-based methods to characterize exenatide-loaded double-walled microspheres: In vivo release, pharmacokinetic/pharmacodynamic model, and in vitro and in vivo correlation	Zhou, Tianyan	Peking Univ	A017	Mainland	4
T286	Rosiglitazone Improves Insulin Sensitivity and Baroreflex Gain in Rats with Diet-Induced Obesity	Zhao, Ding	Hebei Med Univ	A134	Mainland	6
T287	Hispidin produced from Phellinus linteus protects against peroxynitrite-mediated DNA damage and hydroxyl radical generation	Chen, Wei	Zhejiang Gongshang Univ	A357	Mainland	None
[truncated: 3,966 more rows]
